# Supplementary material for: Expression of matrix metalloproteinases to induce the expression of genes associated with apoptosis during corpus luteum development in bovine
Source: PeerJ. 2019 Jan 30;7:e6344. doi: 10.7717/peerj.6344 (PMC6361312; doi:10.7717/peerj.6344)
Supplement: Supplemental Information 2 [file peerj-07-6344-s002.zip]

Archive with 2 entries (2 files):
- PeerJ_20180613_18SR_AKT_mTOR_Pi3K_PAPP_PCNA-MMP29-Corpusluteum_RTPCR.xml.xlsx
- PeerJ_20180613_P4r_VEGF_IGF-r1-Corpusluteum_RTPCR.xml
