# Supplementary material for: Expression of matrix metalloproteinases to induce the expression of genes associated with apoptosis during corpus luteum development in bovine
Source: PeerJ. 2019 Jan 30;7:e6344. doi: 10.7717/peerj.6344 (PMC6361312; doi:10.7717/peerj.6344)
Supplement: Supplemental Information 2 [file peerj-07-6344-s002.zip › PeerJ_20180613_18SR_AKT_mTOR_Pi3K_PAPP_PCNA-MMP29-Corpusluteum_RTPCR.xml.xlsx]

## Sheet: Raw-bovine18sr
Quantitation Report
Experiment Information
Run Name	Three Step with Melt 2016-07-08 (CL-t 18sr)
Run Start	2016-07-08 오후 2:20:07
Run Finish	2016-07-08 오후 4:10:00
Operator
Notes
Run On Software Version	Rotor-Gene 6.1.93
Run Signature	The Run Signature is valid.
Gain FAM	10
Quantitation Information
Threshold	0.18127
Left Threshold	1
Standard Curve Imported	No
Standard Curve (1)	N/A
Standard Curve (2)	N/A
Start normalising from cycle	1
Noise Slope Correction	No
No Template Control Threshold	0
Reaction Efficiency Threshold	Disabled
Normalisation Method	Standard
Digital Filter	Light
Sample Page	Page 1
Imported Analysis Settings
Messages
Message
Profile
Cycle	Cycle Point
Hold @ 95°c, 10 min 0 secs
Cycling (40 repeats)	Step 1 @ 95°c, hold 10 secs
	Step 2 @ 63°c, hold 15 secs
	Step 3 @ 72°c, hold 20 secs, acquiring to Cycling A(FAM)
Melt (72-95°c) , hold 45 secs on the 1st step, hold 5 secs on next steps, Melt A(FAM)
Quantitation data for Cycling A.FAM
No.	Sample	Gene	Type	Ct	Ct2
1	Ch2	18sr	Unknown	28.78	28.61
2	CH3	18sr	Unknown	26.86	26.84
3	CL3	18sr	Unknown	26.36	27.17
4	CL2	18sr	Unknown	28.48	28.8
5	CL1	18sr	Unknown	23.26	23.92
This report generated by Rotor-Gene Real-Time Analysis Software 6.0 (Build 1)
(C)Corbett Research 2004
(R)All Rights Reserved

## Sheet: Raw-AKT
Quantitation Report
Experiment Information
Run Name	Three Step with Melt 2016-07-08 (CL-t AKT)
Run Start	2016-07-08 오후 4:20:07
Run Finish	2016-07-08 오후 6:00:00
Operator
Notes
Run On Software Version	Rotor-Gene 6.1.93
Run Signature	The Run Signature is valid.
Gain FAM	10
Quantitation Information
Threshold	0.18127
Left Threshold	1
Standard Curve Imported	No
Standard Curve (1)	N/A
Standard Curve (2)	N/A
Start normalising from cycle	1
Noise Slope Correction	No
No Template Control Threshold	0
Reaction Efficiency Threshold	Disabled
Normalisation Method	Standard
Digital Filter	Light
Sample Page	Page 1
Imported Analysis Settings
Messages
Message
Profile
Cycle	Cycle Point
Hold @ 95°c, 10 min 0 secs
Cycling (40 repeats)	Step 1 @ 95°c, hold 10 secs
	Step 2 @ 57°c, hold 15 secs
	Step 3 @ 72°c, hold 20 secs, acquiring to Cycling A(FAM)
Melt (72-95°c) , hold 45 secs on the 1st step, hold 5 secs on next steps, Melt A(FAM)
Quantitation data for Cycling A.FAM
No.	Sample	Name	Type	Ct	Ct2
1	Ch2	AKT	Unknown	28.63	28.59
2	CH3	AKT	Unknown	29.84	28.83
3	CL3	AKT	Unknown	30.44	29.56
4	CL2	AKT	Unknown	30.42	29.82
5	CL1	AKT	Unknown	30.66	29.71
This report generated by Rotor-Gene Real-Time Analysis Software 6.0 (Build 1)
(C)Corbett Research 2004
(R)All Rights Reserved

## Sheet: Raw-mTOR
Quantitation Report
Experiment Information
Run Name	Three Step with Melt 2016-07-09 (CL-t mTOR)
Run Start	2016-07-09 오전 9:57:07
Run Finish	2016-07-09 오전 11:25:00
Operator
Notes
Run On Software Version	Rotor-Gene 6.1.93
Run Signature	The Run Signature is valid.
Gain FAM	10
Quantitation Information
Threshold	0.18127
Left Threshold	1
Standard Curve Imported	No
Standard Curve (1)	N/A
Standard Curve (2)	N/A
Start normalising from cycle	1
Noise Slope Correction	No
No Template Control Threshold	0
Reaction Efficiency Threshold	Disabled
Normalisation Method	Standard
Digital Filter	Light
Sample Page	Page 1
Imported Analysis Settings
Messages
Message
Profile
Cycle	Cycle Point
Hold @ 95°c, 10 min 0 secs
Cycling (40 repeats)	Step 1 @ 95°c, hold 10 secs
	Step 2 @ 58°c, hold 15 secs
	Step 3 @ 72°c, hold 20 secs, acquiring to Cycling A(FAM)
Melt (72-95°c) , hold 45 secs on the 1st step, hold 5 secs on next steps, Melt A(FAM)
Quantitation data for Cycling A.FAM
No.	Sample	Name	Type	Ct	Ct2
1	Ch2	mTOR	Unknown	37.42	34.07
2	CH3	mTOR	Unknown	34.49	34.49
3	CL3	mTOR	Unknown	33.8	33.99
4	CL2	mTOR	Unknown	32.96	34.61
5	CL1	mTOR	Unknown	33.78	37.32
This report generated by Rotor-Gene Real-Time Analysis Software 6.0 (Build 1)
(C)Corbett Research 2004
(R)All Rights Reserved

## Sheet: Raw-PI3-k
Quantitation Report
Experiment Information
Run Name	Three Step with Melt 2016-07-09 (CL-tPI3K)
Run Start	2016-07-09 오후 3:10:07
Run Finish	2016-07-09 오후 4:20:00
Operator
Notes
Run On Software Version	Rotor-Gene 6.1.93
Run Signature	The Run Signature is valid.
Gain FAM	10
Quantitation Information
Threshold	0.18127
Left Threshold	1
Standard Curve Imported	No
Standard Curve (1)	N/A
Standard Curve (2)	N/A
Start normalising from cycle	1
Noise Slope Correction	No
No Template Control Threshold	0
Reaction Efficiency Threshold	Disabled
Normalisation Method	Standard
Digital Filter	Light
Sample Page	Page 1
Imported Analysis Settings
Messages
Message
Profile
Cycle	Cycle Point
Hold @ 95°c, 10 min 0 secs
Cycling (40 repeats)	Step 1 @ 95°c, hold 10 secs
	Step 2 @ 58.2°c, hold 15 secs
	Step 3 @ 72°c, hold 20 secs, acquiring to Cycling A(FAM)
Melt (72-95°c) , hold 45 secs on the 1st step, hold 5 secs on next steps, Melt A(FAM)
Quantitation data for Cycling A.FAM
No.	Colour	Name	Type	Ct	Ct2
1		PI3-K	Unknown	30.02	32.2
2		PI3-K	Unknown	30.26	31.86
3		PI3-K	Unknown	30.92	33.45
4		PI3-K	Unknown	30.72	33.6
5		PI3-K	Unknown	33.06	30.61
This report generated by Rotor-Gene Real-Time Analysis Software 6.0 (Build 1)
(C)Corbett Research 2004
(R)All Rights Reserved

## Sheet: Raw-PAPP-A
Quantitation Report
Experiment Information
Run Name	Three Step with Melt 2016-07-09 (CL-t PAPP-A)
Run Start	2016-07-09 오후 4:57:07
Run Finish	2016-07-09 오후 6:25:00
Operator
Notes
Run On Software Version	Rotor-Gene 6.1.93
Run Signature	The Run Signature is valid.
Gain FAM	10
Quantitation Information
Threshold	0.18127
Left Threshold	1
Standard Curve Imported	No
Standard Curve (1)	N/A
Standard Curve (2)	N/A
Start normalising from cycle	1
Noise Slope Correction	No
No Template Control Threshold	0
Reaction Efficiency Threshold	Disabled
Normalisation Method	Standard
Digital Filter	Light
Sample Page	Page 1
Imported Analysis Settings
Messages
Message
Profile
Cycle	Cycle Point
Hold @ 95°c, 10 min 0 secs
Cycling (40 repeats)	Step 1 @ 95°c, hold 10 secs
	Step 2 @ 64°c, hold 15 secs
	Step 3 @ 72°c, hold 20 secs, acquiring to Cycling A(FAM)
Melt (72-95°c) , hold 45 secs on the 1st step, hold 5 secs on next steps, Melt A(FAM)
Quantitation data for Cycling A.FAM
No.	Sample	Name	Type	Ct	Ct2
1	Ch2	PAPP-A	Unknown	27.51	25.79
2	CH3	PAPP-A	Unknown	25.84	25.47
3	CL3	PAPP-A	Unknown	25.91	25.92
4	CL2	PAPP-A	Unknown	25.97	25.82
5	CL1	PAPP-A	Unknown	25.64	25.78
This report generated by Rotor-Gene Real-Time Analysis Software 6.0 (Build 1)
(C)Corbett Research 2004
(R)All Rights Reserved

## Sheet: Raw-PCNA
Quantitation Report
Experiment Information
Run Name	Three Step with Melt 2016-07-10 (CL-t PCNA)
Run Start	2016-07-10 오후 6:10:07
Run Finish	2016-07-10 오후 8:30:00
Operator
Notes
Run On Software Version	Rotor-Gene 6.1.93
Run Signature	The Run Signature is valid.
Gain FAM	10
Quantitation Information
Threshold	0.18127
Left Threshold	1
Standard Curve Imported	No
Standard Curve (1)	N/A
Standard Curve (2)	N/A
Start normalising from cycle	1
Noise Slope Correction	No
No Template Control Threshold	0
Reaction Efficiency Threshold	Disabled
Normalisation Method	Standard
Digital Filter	Light
Sample Page	Page 1
Imported Analysis Settings
Messages
Message
Profile
Cycle	Cycle Point
Hold @ 95°c, 10 min 0 secs
Cycling (40 repeats)	Step 1 @ 95°c, hold 10 secs
	Step 2 @ 58°c, hold 15 secs
	Step 3 @ 72°c, hold 20 secs, acquiring to Cycling A(FAM)
Melt (72-95°c) , hold 45 secs on the 1st step, hold 5 secs on next steps, Melt A(FAM)
Quantitation data for Cycling A.FAM
No.	Sample	Name	Type	Ct	Ct2
1	Ch2	PCNA	Unknown	22.3281	23.7412
2	CH3	PCNA	Unknown	24.5878	23.701
3	CL3	PCNA	Unknown	22.3779	22.4978
4	CL2	PCNA	Unknown	24.4096	24.8278
5	CL1	PCNA	Unknown	26.1794	26.331
This report generated by Rotor-Gene Real-Time Analysis Software 6.0 (Build 1)
(C)Corbett Research 2004
(R)All Rights Reserved

## Sheet: Raw-MMP-9
Quantitation Report
Experiment Information
Run Name	Three Step with Melt 2016-07-11 (CL-t MMP9)
Run Start	2016-07-11 오후 6:13:39
Run Finish	2016-07-11 오후 7:37:27
Operator
Notes
Run On Software Version	Rotor-Gene 6.1.93
Run Signature	The Run Signature is valid.
Gain FAM	10
Quantitation Information
Threshold	0.18127
Left Threshold	1
Standard Curve Imported	No
Standard Curve (1)	N/A
Standard Curve (2)	N/A
Start normalising from cycle	1
Noise Slope Correction	No
No Template Control Threshold	0
Reaction Efficiency Threshold	Disabled
Normalisation Method	Standard
Digital Filter	Light
Sample Page	Page 1
Imported Analysis Settings
Messages
Message
Profile
Cycle	Cycle Point
Hold @ 95°c, 10 min 0 secs
Cycling (40 repeats)	Step 1 @ 95°c, hold 10 secs
	Step 2 @ 64°c, hold 15 secs
	Step 3 @ 72°c, hold 20 secs, acquiring to Cycling A(FAM)
Melt (72-95°c) , hold 45 secs on the 1st step, hold 5 secs on next steps, Melt A(FAM)
Quantitation data for Cycling A.FAM/Sybr
No.	Sample	Name	Type	Ct	Ct2
19	Ch2	MMP9	Unknown	31.09	30.5
20	CH3	MMP9	Unknown	36.16	32.27
21	CL3	MMP9	Unknown	35.48	31.82
22	CL2	MMP9	Unknown	30.05	28.06
23	CL1	MMP9	Unknown	27.3	29.59
This report generated by Rotor-Gene Real-Time Analysis Software 6.0 (Build 1)
(C)Corbett Research 2004
(R)All Rights Reserved

## Sheet: Raw-MMP-2
Quantitation Report
Experiment Information
Run Name	Three Step with Melt 2016-07-12 (CL-t MMP2)
Run Start	2016-07-12 오후 6:13:39
Run Finish	2016-07-12 오후 7:37:27
Operator
Notes
Run On Software Version	Rotor-Gene 6.1.93
Run Signature	The Run Signature is valid.
Gain FAM	10
Quantitation Information
Threshold	0.18127
Left Threshold	1
Standard Curve Imported	No
Standard Curve (1)	N/A
Standard Curve (2)	N/A
Start normalising from cycle	1
Noise Slope Correction	No
No Template Control Threshold	0
Reaction Efficiency Threshold	Disabled
Normalisation Method	Standard
Digital Filter	Light
Sample Page	Page 1
Imported Analysis Settings
Messages
Message
Profile
Cycle	Cycle Point
Hold @ 95°c, 10 min 0 secs
Cycling (40 repeats)	Step 1 @ 95°c, hold 10 secs
	Step 2 @ 66°c, hold 15 secs
	Step 3 @ 72°c, hold 20 secs, acquiring to Cycling A(FAM)
Melt (72-95°c) , hold 45 secs on the 1st step, hold 5 secs on next steps, Melt A(FAM)
Quantitation data for Cycling A.FAM/Sybr
No.	Sample	Name	Type	Ct	Ct2
19	Ch2	MMP2	Unknown	30.63	36.5
20	CH3	MMP2	Unknown	35.44	31.95
21	CL3	MMP2	Unknown	34.03	33.87
22	CL2	MMP2	Unknown	31.42	29.51
23	CL1	MMP2	Unknown	29.16	28.45
This report generated by Rotor-Gene Real-Time Analysis Software 6.0 (Build 1)
(C)Corbett Research 2004
(R)All Rights Reserved
