# Supplementary material for: Expression of matrix metalloproteinases to induce the expression of genes associated with apoptosis during corpus luteum development in bovine
Source: PeerJ. 2019 Jan 30;7:e6344. doi: 10.7717/peerj.6344 (PMC6361312; doi:10.7717/peerj.6344)
Supplement: Supplemental Information 2 [file peerj-07-6344-s002.zip › PeerJ_20180613_P4r_VEGF_IGF-r1-Corpusluteum_RTPCR.xml]

<?xml version="1.0"?>
<?mso-application progid="Excel.Sheet"?>
<Workbook xmlns="urn:schemas-microsoft-com:office:spreadsheet"
 xmlns:o="urn:schemas-microsoft-com:office:office"
 xmlns:x="urn:schemas-microsoft-com:office:excel"
 xmlns:ss="urn:schemas-microsoft-com:office:spreadsheet"
 xmlns:html="http://www.w3.org/TR/REC-html40">
 <DocumentProperties xmlns="urn:schemas-microsoft-com:office:office">
  <Author>김상환</Author>
  <LastAuthor>김상환</LastAuthor>
  <Created>2018-06-12T18:52:13Z</Created>
  <Version>16.00</Version>
 </DocumentProperties>
 <OfficeDocumentSettings xmlns="urn:schemas-microsoft-com:office:office">
  <AllowPNG/>
 </OfficeDocumentSettings>
 <ExcelWorkbook xmlns="urn:schemas-microsoft-com:office:excel">
  <WindowHeight>8160</WindowHeight>
  <WindowWidth>17970</WindowWidth>
  <WindowTopX>32767</WindowTopX>
  <WindowTopY>32767</WindowTopY>
  <ProtectStructure>False</ProtectStructure>
  <ProtectWindows>False</ProtectWindows>
 </ExcelWorkbook>
 <Styles>
  <Style ss:ID="Default" ss:Name="Normal">
   <Alignment ss:Vertical="Center"/>
   <Borders/>
   <Font ss:FontName="맑은 고딕" x:CharSet="129" x:Family="Modern" ss:Size="11"
    ss:Color="#000000"/>
   <Interior/>
   <NumberFormat/>
   <Protection/>
  </Style>
  <Style ss:ID="s62">
   <Alignment ss:Vertical="Center"/>
   <Borders/>
   <Font ss:FontName="Arial" x:Family="Swiss" ss:Bold="1"/>
   <Interior/>
   <NumberFormat/>
   <Protection/>
  </Style>
  <Style ss:ID="s63">
   <NumberFormat ss:Format="0.000_ "/>
  </Style>
 </Styles>
 <Worksheet ss:Name="Plate Layout">
  <Table ss:ExpandedColumnCount="8" ss:ExpandedRowCount="57" x:FullColumns="1"
   x:FullRows="1" ss:DefaultColumnWidth="54" ss:DefaultRowHeight="16.5">
   <Row ss:AutoFitHeight="0">
    <Cell><Data ss:Type="String">Experiment Name</Data></Cell>
    <Cell><Data ss:Type="String">(Bovine_CL)Session_Oct21_2016_115914AM(MS.BJS)3</Data></Cell>
   </Row>
   <Row ss:AutoFitHeight="0">
    <Cell><Data ss:Type="String">Run Start</Data></Cell>
    <Cell><Data ss:Type="String">07/13/2016 10:24 AM</Data></Cell>
   </Row>
   <Row ss:AutoFitHeight="0">
    <Cell><Data ss:Type="String">Run Finish</Data></Cell>
    <Cell><Data ss:Type="String">07/13/2016 11:30 AM</Data></Cell>
   </Row>
   <Row ss:AutoFitHeight="0">
    <Cell><Data ss:Type="String">Application</Data></Cell>
    <Cell><Data ss:Type="String">Quantification/DNA Binding Dye/DNA/Standard Curve</Data></Cell>
   </Row>
   <Row ss:AutoFitHeight="0">
    <Cell><Data ss:Type="String">Instrument</Data></Cell>
    <Cell><Data ss:Type="String">Eco™ Real-Time PCR system</Data></Cell>
   </Row>
   <Row ss:AutoFitHeight="0">
    <Cell><Data ss:Type="String">Software</Data></Cell>
    <Cell><Data ss:Type="String">Eco™ Software v4.0.7.0</Data></Cell>
   </Row>
   <Row ss:AutoFitHeight="0">
    <Cell><Data ss:Type="String">Last Date Saved</Data></Cell>
    <Cell><Data ss:Type="String">07/13/2016 1:07 PM</Data></Cell>
   </Row>
   <Row ss:Index="9" ss:AutoFitHeight="0" ss:Height="12.75" ss:StyleID="s62">
    <Cell><Data ss:Type="String">Well</Data></Cell>
    <Cell><Data ss:Type="String">Exclude</Data></Cell>
    <Cell><Data ss:Type="String">Sample Name</Data></Cell>
    <Cell><Data ss:Type="String">Assay Name</Data></Cell>
    <Cell><Data ss:Type="String">Assay Role</Data></Cell>
    <Cell><Data ss:Type="String">Reporter</Data></Cell>
    <Cell><Data ss:Type="String">Quencher</Data></Cell>
    <Cell><Data ss:Type="String">Quantity</Data></Cell>
   </Row>
   <Row ss:AutoFitHeight="0">
    <Cell><Data ss:Type="String">A1</Data></Cell>
    <Cell><Data ss:Type="String"></Data></Cell>
    <Cell><Data ss:Type="String">ovary</Data></Cell>
    <Cell><Data ss:Type="String">P4R</Data></Cell>
    <Cell><Data ss:Type="String">Unknown</Data></Cell>
    <Cell><Data ss:Type="String">Green</Data></Cell>
    <Cell><Data ss:Type="String">None</Data></Cell>
    <Cell><Data ss:Type="String"></Data></Cell>
   </Row>
   <Row ss:AutoFitHeight="0">
    <Cell><Data ss:Type="String">A2</Data></Cell>
    <Cell><Data ss:Type="String"></Data></Cell>
    <Cell><Data ss:Type="String">CH2</Data></Cell>
    <Cell><Data ss:Type="String">P4R</Data></Cell>
    <Cell><Data ss:Type="String">Unknown</Data></Cell>
    <Cell><Data ss:Type="String">Green</Data></Cell>
    <Cell><Data ss:Type="String">None</Data></Cell>
    <Cell><Data ss:Type="String"></Data></Cell>
   </Row>
   <Row ss:AutoFitHeight="0">
    <Cell><Data ss:Type="String">A3</Data></Cell>
    <Cell><Data ss:Type="String"></Data></Cell>
    <Cell><Data ss:Type="String">CH3</Data></Cell>
    <Cell><Data ss:Type="String">P4R</Data></Cell>
    <Cell><Data ss:Type="String">Unknown</Data></Cell>
    <Cell><Data ss:Type="String">Green</Data></Cell>
    <Cell><Data ss:Type="String">None</Data></Cell>
    <Cell><Data ss:Type="String"></Data></Cell>
   </Row>
   <Row ss:AutoFitHeight="0">
    <Cell><Data ss:Type="String">A4</Data></Cell>
    <Cell><Data ss:Type="String"></Data></Cell>
    <Cell><Data ss:Type="String">CL3</Data></Cell>
    <Cell><Data ss:Type="String">P4R</Data></Cell>
    <Cell><Data ss:Type="String">Unknown</Data></Cell>
    <Cell><Data ss:Type="String">Green</Data></Cell>
    <Cell><Data ss:Type="String">None</Data></Cell>
   </Row>
   <Row ss:AutoFitHeight="0">
    <Cell><Data ss:Type="String">A5</Data></Cell>
    <Cell><Data ss:Type="String"></Data></Cell>
    <Cell><Data ss:Type="String">CL2</Data></Cell>
    <Cell><Data ss:Type="String">P4R</Data></Cell>
    <Cell><Data ss:Type="String">Unknown</Data></Cell>
    <Cell><Data ss:Type="String">Green</Data></Cell>
    <Cell><Data ss:Type="String">None</Data></Cell>
    <Cell><Data ss:Type="String"></Data></Cell>
   </Row>
   <Row ss:AutoFitHeight="0">
    <Cell><Data ss:Type="String">A6</Data></Cell>
    <Cell><Data ss:Type="String"></Data></Cell>
    <Cell><Data ss:Type="String">CL1</Data></Cell>
    <Cell><Data ss:Type="String">P4R</Data></Cell>
    <Cell><Data ss:Type="String">Unknown</Data></Cell>
    <Cell><Data ss:Type="String">Green</Data></Cell>
    <Cell><Data ss:Type="String">None</Data></Cell>
    <Cell><Data ss:Type="String"></Data></Cell>
   </Row>
   <Row ss:AutoFitHeight="0">
    <Cell><Data ss:Type="String">A7</Data></Cell>
    <Cell><Data ss:Type="String"></Data></Cell>
    <Cell><Data ss:Type="String">CT</Data></Cell>
    <Cell><Data ss:Type="String">P4R</Data></Cell>
    <Cell><Data ss:Type="String">Unknown</Data></Cell>
    <Cell><Data ss:Type="String">Green</Data></Cell>
    <Cell><Data ss:Type="String">None</Data></Cell>
    <Cell><Data ss:Type="String"></Data></Cell>
   </Row>
   <Row ss:AutoFitHeight="0">
    <Cell><Data ss:Type="String">A8</Data></Cell>
    <Cell><Data ss:Type="String"></Data></Cell>
    <Cell><Data ss:Type="String">CT2</Data></Cell>
    <Cell><Data ss:Type="String">P4R</Data></Cell>
    <Cell><Data ss:Type="String">Unknown</Data></Cell>
    <Cell><Data ss:Type="String">Green</Data></Cell>
    <Cell><Data ss:Type="String">None</Data></Cell>
    <Cell><Data ss:Type="String"></Data></Cell>
   </Row>
   <Row ss:AutoFitHeight="0">
    <Cell><Data ss:Type="String">B1</Data></Cell>
    <Cell><Data ss:Type="String"></Data></Cell>
    <Cell><Data ss:Type="String">ovary</Data></Cell>
    <Cell><Data ss:Type="String">P4R</Data></Cell>
    <Cell><Data ss:Type="String">Unknown</Data></Cell>
    <Cell><Data ss:Type="String">Green</Data></Cell>
    <Cell><Data ss:Type="String">None</Data></Cell>
    <Cell><Data ss:Type="String"></Data></Cell>
   </Row>
   <Row ss:AutoFitHeight="0">
    <Cell><Data ss:Type="String">B2</Data></Cell>
    <Cell><Data ss:Type="String"></Data></Cell>
    <Cell><Data ss:Type="String">CH2</Data></Cell>
    <Cell><Data ss:Type="String">P4R</Data></Cell>
    <Cell><Data ss:Type="String">Unknown</Data></Cell>
    <Cell><Data ss:Type="String">Green</Data></Cell>
    <Cell><Data ss:Type="String">None</Data></Cell>
    <Cell><Data ss:Type="String"></Data></Cell>
   </Row>
   <Row ss:AutoFitHeight="0">
    <Cell><Data ss:Type="String">B3</Data></Cell>
    <Cell><Data ss:Type="String"></Data></Cell>
    <Cell><Data ss:Type="String">CH3</Data></Cell>
    <Cell><Data ss:Type="String">P4R</Data></Cell>
    <Cell><Data ss:Type="String">Unknown</Data></Cell>
    <Cell><Data ss:Type="String">Green</Data></Cell>
    <Cell><Data ss:Type="String">None</Data></Cell>
    <Cell><Data ss:Type="String"></Data></Cell>
   </Row>
   <Row ss:AutoFitHeight="0">
    <Cell><Data ss:Type="String">B4</Data></Cell>
    <Cell><Data ss:Type="String"></Data></Cell>
    <Cell><Data ss:Type="String">CL3</Data></Cell>
    <Cell><Data ss:Type="String">P4R</Data></Cell>
    <Cell><Data ss:Type="String">Unknown</Data></Cell>
    <Cell><Data ss:Type="String">Green</Data></Cell>
    <Cell><Data ss:Type="String">None</Data></Cell>
    <Cell><Data ss:Type="String"></Data></Cell>
   </Row>
   <Row ss:AutoFitHeight="0">
    <Cell><Data ss:Type="String">B5</Data></Cell>
    <Cell><Data ss:Type="String"></Data></Cell>
    <Cell><Data ss:Type="String">CL2</Data></Cell>
    <Cell><Data ss:Type="String">P4R</Data></Cell>
    <Cell><Data ss:Type="String">Unknown</Data></Cell>
    <Cell><Data ss:Type="String">Green</Data></Cell>
    <Cell><Data ss:Type="String">None</Data></Cell>
    <Cell><Data ss:Type="String"></Data></Cell>
   </Row>
   <Row ss:AutoFitHeight="0">
    <Cell><Data ss:Type="String">B6</Data></Cell>
    <Cell><Data ss:Type="String"></Data></Cell>
    <Cell><Data ss:Type="String">CL1</Data></Cell>
    <Cell><Data ss:Type="String">P4R</Data></Cell>
    <Cell><Data ss:Type="String">Unknown</Data></Cell>
    <Cell><Data ss:Type="String">Green</Data></Cell>
    <Cell><Data ss:Type="String">None</Data></Cell>
    <Cell><Data ss:Type="String"></Data></Cell>
   </Row>
   <Row ss:AutoFitHeight="0">
    <Cell><Data ss:Type="String">B7</Data></Cell>
    <Cell><Data ss:Type="String"></Data></Cell>
    <Cell><Data ss:Type="String">CT</Data></Cell>
    <Cell><Data ss:Type="String">P4R</Data></Cell>
    <Cell><Data ss:Type="String">Unknown</Data></Cell>
    <Cell><Data ss:Type="String">Green</Data></Cell>
    <Cell><Data ss:Type="String">None</Data></Cell>
    <Cell><Data ss:Type="String"></Data></Cell>
   </Row>
   <Row ss:AutoFitHeight="0">
    <Cell><Data ss:Type="String">B8</Data></Cell>
    <Cell><Data ss:Type="String"></Data></Cell>
    <Cell><Data ss:Type="String">CT2</Data></Cell>
    <Cell><Data ss:Type="String">P4R</Data></Cell>
    <Cell><Data ss:Type="String">Unknown</Data></Cell>
    <Cell><Data ss:Type="String">Green</Data></Cell>
    <Cell><Data ss:Type="String">None</Data></Cell>
    <Cell><Data ss:Type="String"></Data></Cell>
   </Row>
   <Row ss:AutoFitHeight="0">
    <Cell><Data ss:Type="String">C1</Data></Cell>
    <Cell><Data ss:Type="String"></Data></Cell>
    <Cell><Data ss:Type="String">ovary</Data></Cell>
    <Cell><Data ss:Type="String">VEGF</Data></Cell>
    <Cell><Data ss:Type="String">Unknown</Data></Cell>
    <Cell><Data ss:Type="String">Green</Data></Cell>
    <Cell><Data ss:Type="String">None</Data></Cell>
    <Cell><Data ss:Type="String"></Data></Cell>
   </Row>
   <Row ss:AutoFitHeight="0">
    <Cell><Data ss:Type="String">C2</Data></Cell>
    <Cell><Data ss:Type="String"></Data></Cell>
    <Cell><Data ss:Type="String">CH2</Data></Cell>
    <Cell><Data ss:Type="String">VEGF</Data></Cell>
    <Cell><Data ss:Type="String">Unknown</Data></Cell>
    <Cell><Data ss:Type="String">Green</Data></Cell>
    <Cell><Data ss:Type="String">None</Data></Cell>
    <Cell><Data ss:Type="String"></Data></Cell>
   </Row>
   <Row ss:AutoFitHeight="0">
    <Cell><Data ss:Type="String">C3</Data></Cell>
    <Cell><Data ss:Type="String"></Data></Cell>
    <Cell><Data ss:Type="String">CH3</Data></Cell>
    <Cell><Data ss:Type="String">VEGF</Data></Cell>
    <Cell><Data ss:Type="String">Unknown</Data></Cell>
    <Cell><Data ss:Type="String">Green</Data></Cell>
    <Cell><Data ss:Type="String">None</Data></Cell>
    <Cell><Data ss:Type="String"></Data></Cell>
   </Row>
   <Row ss:AutoFitHeight="0">
    <Cell><Data ss:Type="String">C4</Data></Cell>
    <Cell><Data ss:Type="String"></Data></Cell>
    <Cell><Data ss:Type="String">CL3</Data></Cell>
    <Cell><Data ss:Type="String">VEGF</Data></Cell>
    <Cell><Data ss:Type="String">Unknown</Data></Cell>
    <Cell><Data ss:Type="String">Green</Data></Cell>
    <Cell><Data ss:Type="String">None</Data></Cell>
    <Cell><Data ss:Type="String"></Data></Cell>
   </Row>
   <Row ss:AutoFitHeight="0">
    <Cell><Data ss:Type="String">C5</Data></Cell>
    <Cell><Data ss:Type="String"></Data></Cell>
    <Cell><Data ss:Type="String">CL2</Data></Cell>
    <Cell><Data ss:Type="String">VEGF</Data></Cell>
    <Cell><Data ss:Type="String">Unknown</Data></Cell>
    <Cell><Data ss:Type="String">Green</Data></Cell>
    <Cell><Data ss:Type="String">None</Data></Cell>
    <Cell><Data ss:Type="String"></Data></Cell>
   </Row>
   <Row ss:AutoFitHeight="0">
    <Cell><Data ss:Type="String">C6</Data></Cell>
    <Cell><Data ss:Type="String"></Data></Cell>
    <Cell><Data ss:Type="String">CL1</Data></Cell>
    <Cell><Data ss:Type="String">VEGF</Data></Cell>
    <Cell><Data ss:Type="String">Unknown</Data></Cell>
    <Cell><Data ss:Type="String">Green</Data></Cell>
    <Cell><Data ss:Type="String">None</Data></Cell>
    <Cell><Data ss:Type="String"></Data></Cell>
   </Row>
   <Row ss:AutoFitHeight="0">
    <Cell><Data ss:Type="String">C7</Data></Cell>
    <Cell><Data ss:Type="String"></Data></Cell>
    <Cell><Data ss:Type="String">CT</Data></Cell>
    <Cell><Data ss:Type="String">VEGF</Data></Cell>
    <Cell><Data ss:Type="String">Unknown</Data></Cell>
    <Cell><Data ss:Type="String">Green</Data></Cell>
    <Cell><Data ss:Type="String">None</Data></Cell>
    <Cell><Data ss:Type="String"></Data></Cell>
   </Row>
   <Row ss:AutoFitHeight="0">
    <Cell><Data ss:Type="String">C8</Data></Cell>
    <Cell><Data ss:Type="String"></Data></Cell>
    <Cell><Data ss:Type="String">CT2</Data></Cell>
    <Cell><Data ss:Type="String">VEGF</Data></Cell>
    <Cell><Data ss:Type="String">Unknown</Data></Cell>
    <Cell><Data ss:Type="String">Green</Data></Cell>
    <Cell><Data ss:Type="String">None</Data></Cell>
    <Cell><Data ss:Type="String"></Data></Cell>
   </Row>
   <Row ss:AutoFitHeight="0">
    <Cell><Data ss:Type="String">D1</Data></Cell>
    <Cell><Data ss:Type="String"></Data></Cell>
    <Cell><Data ss:Type="String">ovary</Data></Cell>
    <Cell><Data ss:Type="String">VEGF</Data></Cell>
    <Cell><Data ss:Type="String">Unknown</Data></Cell>
    <Cell><Data ss:Type="String">Green</Data></Cell>
    <Cell><Data ss:Type="String">None</Data></Cell>
    <Cell><Data ss:Type="String"></Data></Cell>
   </Row>
   <Row ss:AutoFitHeight="0">
    <Cell><Data ss:Type="String">D2</Data></Cell>
    <Cell><Data ss:Type="String"></Data></Cell>
    <Cell><Data ss:Type="String">CH2</Data></Cell>
    <Cell><Data ss:Type="String">VEGF</Data></Cell>
    <Cell><Data ss:Type="String">Unknown</Data></Cell>
    <Cell><Data ss:Type="String">Green</Data></Cell>
    <Cell><Data ss:Type="String">None</Data></Cell>
    <Cell><Data ss:Type="String"></Data></Cell>
   </Row>
   <Row ss:AutoFitHeight="0">
    <Cell><Data ss:Type="String">D3</Data></Cell>
    <Cell><Data ss:Type="String"></Data></Cell>
    <Cell><Data ss:Type="String">CH3</Data></Cell>
    <Cell><Data ss:Type="String">VEGF</Data></Cell>
    <Cell><Data ss:Type="String">Unknown</Data></Cell>
    <Cell><Data ss:Type="String">Green</Data></Cell>
    <Cell><Data ss:Type="String">None</Data></Cell>
    <Cell><Data ss:Type="String"></Data></Cell>
   </Row>
   <Row ss:AutoFitHeight="0">
    <Cell><Data ss:Type="String">D4</Data></Cell>
    <Cell><Data ss:Type="String"></Data></Cell>
    <Cell><Data ss:Type="String">CL3</Data></Cell>
    <Cell><Data ss:Type="String">VEGF</Data></Cell>
    <Cell><Data ss:Type="String">Unknown</Data></Cell>
    <Cell><Data ss:Type="String">Green</Data></Cell>
    <Cell><Data ss:Type="String">None</Data></Cell>
    <Cell><Data ss:Type="String"></Data></Cell>
   </Row>
   <Row ss:AutoFitHeight="0">
    <Cell><Data ss:Type="String">D5</Data></Cell>
    <Cell><Data ss:Type="String"></Data></Cell>
    <Cell><Data ss:Type="String">CL2</Data></Cell>
    <Cell><Data ss:Type="String">VEGF</Data></Cell>
    <Cell><Data ss:Type="String">Unknown</Data></Cell>
    <Cell><Data ss:Type="String">Green</Data></Cell>
    <Cell><Data ss:Type="String">None</Data></Cell>
    <Cell><Data ss:Type="String"></Data></Cell>
   </Row>
   <Row ss:AutoFitHeight="0">
    <Cell><Data ss:Type="String">D6</Data></Cell>
    <Cell><Data ss:Type="String"></Data></Cell>
    <Cell><Data ss:Type="String">CL1</Data></Cell>
    <Cell><Data ss:Type="String">VEGF</Data></Cell>
    <Cell><Data ss:Type="String">Unknown</Data></Cell>
    <Cell><Data ss:Type="String">Green</Data></Cell>
    <Cell><Data ss:Type="String">None</Data></Cell>
    <Cell><Data ss:Type="String"></Data></Cell>
   </Row>
   <Row ss:AutoFitHeight="0">
    <Cell><Data ss:Type="String">D7</Data></Cell>
    <Cell><Data ss:Type="String"></Data></Cell>
    <Cell><Data ss:Type="String">CT</Data></Cell>
    <Cell><Data ss:Type="String">VEGF</Data></Cell>
    <Cell><Data ss:Type="String">Unknown</Data></Cell>
    <Cell><Data ss:Type="String">Green</Data></Cell>
    <Cell><Data ss:Type="String">None</Data></Cell>
    <Cell><Data ss:Type="String"></Data></Cell>
   </Row>
   <Row ss:AutoFitHeight="0">
    <Cell><Data ss:Type="String">D8</Data></Cell>
    <Cell><Data ss:Type="String"></Data></Cell>
    <Cell><Data ss:Type="String">CT2</Data></Cell>
    <Cell><Data ss:Type="String">VEGF</Data></Cell>
    <Cell><Data ss:Type="String">Unknown</Data></Cell>
    <Cell><Data ss:Type="String">Green</Data></Cell>
    <Cell><Data ss:Type="String">None</Data></Cell>
    <Cell><Data ss:Type="String"></Data></Cell>
   </Row>
   <Row ss:AutoFitHeight="0">
    <Cell><Data ss:Type="String">E1</Data></Cell>
    <Cell><Data ss:Type="String"></Data></Cell>
    <Cell><Data ss:Type="String">ovary</Data></Cell>
    <Cell><Data ss:Type="String">IGF_r1</Data></Cell>
    <Cell><Data ss:Type="String">Unknown</Data></Cell>
    <Cell><Data ss:Type="String">Green</Data></Cell>
    <Cell><Data ss:Type="String">None</Data></Cell>
    <Cell><Data ss:Type="String"></Data></Cell>
   </Row>
   <Row ss:AutoFitHeight="0">
    <Cell><Data ss:Type="String">E2</Data></Cell>
    <Cell><Data ss:Type="String"></Data></Cell>
    <Cell><Data ss:Type="String">CH2</Data></Cell>
    <Cell><Data ss:Type="String">IGF_r1</Data></Cell>
    <Cell><Data ss:Type="String">Unknown</Data></Cell>
    <Cell><Data ss:Type="String">Green</Data></Cell>
    <Cell><Data ss:Type="String">None</Data></Cell>
    <Cell><Data ss:Type="String"></Data></Cell>
   </Row>
   <Row ss:AutoFitHeight="0">
    <Cell><Data ss:Type="String">E3</Data></Cell>
    <Cell><Data ss:Type="String"></Data></Cell>
    <Cell><Data ss:Type="String">CH3</Data></Cell>
    <Cell><Data ss:Type="String">IGF_r1</Data></Cell>
    <Cell><Data ss:Type="String">Unknown</Data></Cell>
    <Cell><Data ss:Type="String">Green</Data></Cell>
    <Cell><Data ss:Type="String">None</Data></Cell>
    <Cell><Data ss:Type="String"></Data></Cell>
   </Row>
   <Row ss:AutoFitHeight="0">
    <Cell><Data ss:Type="String">E4</Data></Cell>
    <Cell><Data ss:Type="String"></Data></Cell>
    <Cell><Data ss:Type="String">CL3</Data></Cell>
    <Cell><Data ss:Type="String">IGF_r1</Data></Cell>
    <Cell><Data ss:Type="String">Unknown</Data></Cell>
    <Cell><Data ss:Type="String">Green</Data></Cell>
    <Cell><Data ss:Type="String">None</Data></Cell>
    <Cell><Data ss:Type="String"></Data></Cell>
   </Row>
   <Row ss:AutoFitHeight="0">
    <Cell><Data ss:Type="String">E5</Data></Cell>
    <Cell><Data ss:Type="String"></Data></Cell>
    <Cell><Data ss:Type="String">CL2</Data></Cell>
    <Cell><Data ss:Type="String">IGF_r1</Data></Cell>
    <Cell><Data ss:Type="String">Unknown</Data></Cell>
    <Cell><Data ss:Type="String">Green</Data></Cell>
    <Cell><Data ss:Type="String">None</Data></Cell>
    <Cell><Data ss:Type="String"></Data></Cell>
   </Row>
   <Row ss:AutoFitHeight="0">
    <Cell><Data ss:Type="String">E6</Data></Cell>
    <Cell><Data ss:Type="String"></Data></Cell>
    <Cell><Data ss:Type="String">CL1</Data></Cell>
    <Cell><Data ss:Type="String">IGF_r1</Data></Cell>
    <Cell><Data ss:Type="String">Unknown</Data></Cell>
    <Cell><Data ss:Type="String">Green</Data></Cell>
    <Cell><Data ss:Type="String">None</Data></Cell>
    <Cell><Data ss:Type="String"></Data></Cell>
   </Row>
   <Row ss:AutoFitHeight="0">
    <Cell><Data ss:Type="String">E7</Data></Cell>
    <Cell><Data ss:Type="String"></Data></Cell>
    <Cell><Data ss:Type="String">CT</Data></Cell>
    <Cell><Data ss:Type="String">IGF_r1</Data></Cell>
    <Cell><Data ss:Type="String">Unknown</Data></Cell>
    <Cell><Data ss:Type="String">Green</Data></Cell>
    <Cell><Data ss:Type="String">None</Data></Cell>
    <Cell><Data ss:Type="String"></Data></Cell>
   </Row>
   <Row ss:AutoFitHeight="0">
    <Cell><Data ss:Type="String">E8</Data></Cell>
    <Cell><Data ss:Type="String"></Data></Cell>
    <Cell><Data ss:Type="String">CT2</Data></Cell>
    <Cell><Data ss:Type="String">IGF_r1</Data></Cell>
    <Cell><Data ss:Type="String">Unknown</Data></Cell>
    <Cell><Data ss:Type="String">Green</Data></Cell>
    <Cell><Data ss:Type="String">None</Data></Cell>
    <Cell><Data ss:Type="String"></Data></Cell>
   </Row>
   <Row ss:AutoFitHeight="0">
    <Cell><Data ss:Type="String">F1</Data></Cell>
    <Cell><Data ss:Type="String"></Data></Cell>
    <Cell><Data ss:Type="String">ovary</Data></Cell>
    <Cell><Data ss:Type="String">IGF_r1</Data></Cell>
    <Cell><Data ss:Type="String">Unknown</Data></Cell>
    <Cell><Data ss:Type="String">Green</Data></Cell>
    <Cell><Data ss:Type="String">None</Data></Cell>
    <Cell><Data ss:Type="String"></Data></Cell>
   </Row>
   <Row ss:AutoFitHeight="0">
    <Cell><Data ss:Type="String">F2</Data></Cell>
    <Cell><Data ss:Type="String"></Data></Cell>
    <Cell><Data ss:Type="String">CH2</Data></Cell>
    <Cell><Data ss:Type="String">IGF_r1</Data></Cell>
    <Cell><Data ss:Type="String">Unknown</Data></Cell>
    <Cell><Data ss:Type="String">Green</Data></Cell>
    <Cell><Data ss:Type="String">None</Data></Cell>
    <Cell><Data ss:Type="String"></Data></Cell>
   </Row>
   <Row ss:AutoFitHeight="0">
    <Cell><Data ss:Type="String">F3</Data></Cell>
    <Cell><Data ss:Type="String"></Data></Cell>
    <Cell><Data ss:Type="String">CH3</Data></Cell>
    <Cell><Data ss:Type="String">IGF_r1</Data></Cell>
    <Cell><Data ss:Type="String">Unknown</Data></Cell>
    <Cell><Data ss:Type="String">Green</Data></Cell>
    <Cell><Data ss:Type="String">None</Data></Cell>
    <Cell><Data ss:Type="String"></Data></Cell>
   </Row>
   <Row ss:AutoFitHeight="0">
    <Cell><Data ss:Type="String">F4</Data></Cell>
    <Cell><Data ss:Type="String"></Data></Cell>
    <Cell><Data ss:Type="String">CL3</Data></Cell>
    <Cell><Data ss:Type="String">IGF_r1</Data></Cell>
    <Cell><Data ss:Type="String">Unknown</Data></Cell>
    <Cell><Data ss:Type="String">Green</Data></Cell>
    <Cell><Data ss:Type="String">None</Data></Cell>
    <Cell><Data ss:Type="String"></Data></Cell>
   </Row>
   <Row ss:AutoFitHeight="0">
    <Cell><Data ss:Type="String">F5</Data></Cell>
    <Cell><Data ss:Type="String"></Data></Cell>
    <Cell><Data ss:Type="String">CL2</Data></Cell>
    <Cell><Data ss:Type="String">IGF_r1</Data></Cell>
    <Cell><Data ss:Type="String">Unknown</Data></Cell>
    <Cell><Data ss:Type="String">Green</Data></Cell>
    <Cell><Data ss:Type="String">None</Data></Cell>
    <Cell><Data ss:Type="String"></Data></Cell>
   </Row>
   <Row ss:AutoFitHeight="0">
    <Cell><Data ss:Type="String">F6</Data></Cell>
    <Cell><Data ss:Type="String"></Data></Cell>
    <Cell><Data ss:Type="String">CL1</Data></Cell>
    <Cell><Data ss:Type="String">IGF_r1</Data></Cell>
    <Cell><Data ss:Type="String">Unknown</Data></Cell>
    <Cell><Data ss:Type="String">Green</Data></Cell>
    <Cell><Data ss:Type="String">None</Data></Cell>
    <Cell><Data ss:Type="String"></Data></Cell>
   </Row>
   <Row ss:AutoFitHeight="0">
    <Cell><Data ss:Type="String">F7</Data></Cell>
    <Cell><Data ss:Type="String"></Data></Cell>
    <Cell><Data ss:Type="String">CT</Data></Cell>
    <Cell><Data ss:Type="String">IGF_r1</Data></Cell>
    <Cell><Data ss:Type="String">Unknown</Data></Cell>
    <Cell><Data ss:Type="String">Green</Data></Cell>
    <Cell><Data ss:Type="String">None</Data></Cell>
    <Cell><Data ss:Type="String"></Data></Cell>
   </Row>
   <Row ss:AutoFitHeight="0">
    <Cell><Data ss:Type="String">F8</Data></Cell>
    <Cell><Data ss:Type="String"></Data></Cell>
    <Cell><Data ss:Type="String">CT2</Data></Cell>
    <Cell><Data ss:Type="String">IGF_r1</Data></Cell>
    <Cell><Data ss:Type="String">Unknown</Data></Cell>
    <Cell><Data ss:Type="String">Green</Data></Cell>
    <Cell><Data ss:Type="String">None</Data></Cell>
    <Cell><Data ss:Type="String"></Data></Cell>
   </Row>
  </Table>
  <WorksheetOptions xmlns="urn:schemas-microsoft-com:office:excel">
   <Unsynced/>
   <Print>
    <ValidPrinterInfo/>
    <PaperSizeIndex>9</PaperSizeIndex>
    <HorizontalResolution>600</HorizontalResolution>
    <VerticalResolution>0</VerticalResolution>
   </Print>
   <Selected/>
   <Panes>
    <Pane>
     <Number>3</Number>
     <ActiveRow>4</ActiveRow>
     <ActiveCol>6</ActiveCol>
    </Pane>
   </Panes>
   <ProtectObjects>False</ProtectObjects>
   <ProtectScenarios>False</ProtectScenarios>
  </WorksheetOptions>
 </Worksheet>
 <Worksheet ss:Name="Thermal Profile">
  <Table ss:ExpandedColumnCount="5" ss:ExpandedRowCount="18" x:FullColumns="1"
   x:FullRows="1" ss:DefaultColumnWidth="54" ss:DefaultRowHeight="16.5">
   <Row ss:AutoFitHeight="0">
    <Cell><Data ss:Type="String">Experiment Name</Data></Cell>
    <Cell><Data ss:Type="String">(Bovine_CL)Session_Oct21_2016_115914AM(MS.BJS)3</Data></Cell>
   </Row>
   <Row ss:AutoFitHeight="0">
    <Cell><Data ss:Type="String">Run Start</Data></Cell>
    <Cell><Data ss:Type="String">10/22/2016 10:24 AM</Data></Cell>
   </Row>
   <Row ss:AutoFitHeight="0">
    <Cell><Data ss:Type="String">Run Finish</Data></Cell>
    <Cell><Data ss:Type="String">10/22/2016 11:30 AM</Data></Cell>
   </Row>
   <Row ss:AutoFitHeight="0">
    <Cell><Data ss:Type="String">Application</Data></Cell>
    <Cell><Data ss:Type="String">Quantification/DNA Binding Dye/DNA/Standard Curve</Data></Cell>
   </Row>
   <Row ss:AutoFitHeight="0">
    <Cell><Data ss:Type="String">Instrument</Data></Cell>
    <Cell><Data ss:Type="String">Eco™ Real-Time PCR system</Data></Cell>
   </Row>
   <Row ss:AutoFitHeight="0">
    <Cell><Data ss:Type="String">Software</Data></Cell>
    <Cell><Data ss:Type="String">Eco™ Software v4.0.7.0</Data></Cell>
   </Row>
   <Row ss:AutoFitHeight="0">
    <Cell><Data ss:Type="String">Last Date Saved</Data></Cell>
    <Cell><Data ss:Type="String">07/13/2016 1:07 PM</Data></Cell>
   </Row>
   <Row ss:Index="9" ss:AutoFitHeight="0" ss:Height="12.75" ss:StyleID="s62">
    <Cell><Data ss:Type="String">Stage</Data></Cell>
    <Cell><Data ss:Type="String">Step</Data></Cell>
    <Cell><Data ss:Type="String">Temperature</Data></Cell>
    <Cell><Data ss:Type="String">Duration</Data></Cell>
    <Cell><Data ss:Type="String">Cycles</Data></Cell>
   </Row>
   <Row ss:AutoFitHeight="0">
    <Cell><Data ss:Type="String">Polymerase Activation</Data></Cell>
    <Cell><Data ss:Type="String">Step 1</Data></Cell>
    <Cell><Data ss:Type="Number">95</Data></Cell>
    <Cell><Data ss:Type="String">00:10:00</Data></Cell>
    <Cell><Data ss:Type="Number">1</Data></Cell>
   </Row>
   <Row ss:AutoFitHeight="0">
    <Cell><Data ss:Type="String">PCR Cycling</Data></Cell>
    <Cell><Data ss:Type="String">Step 1</Data></Cell>
    <Cell><Data ss:Type="Number">95</Data></Cell>
    <Cell><Data ss:Type="String">00:00:10</Data></Cell>
    <Cell><Data ss:Type="Number">40</Data></Cell>
   </Row>
   <Row ss:AutoFitHeight="0">
    <Cell><Data ss:Type="String">PCR Cycling</Data></Cell>
    <Cell><Data ss:Type="String">Step 2</Data></Cell>
    <Cell><Data ss:Type="Number">60</Data></Cell>
    <Cell><Data ss:Type="String">00:00:20</Data></Cell>
    <Cell><Data ss:Type="Number">40</Data></Cell>
   </Row>
   <Row ss:AutoFitHeight="0">
    <Cell><Data ss:Type="String">PCR Cycling</Data></Cell>
    <Cell><Data ss:Type="String">Step 3</Data></Cell>
    <Cell><Data ss:Type="Number">72</Data></Cell>
    <Cell><Data ss:Type="String">00:00:20</Data></Cell>
    <Cell><Data ss:Type="Number">40</Data></Cell>
   </Row>
   <Row ss:AutoFitHeight="0">
    <Cell><Data ss:Type="String">Melt Curve</Data></Cell>
    <Cell><Data ss:Type="String">Step 1</Data></Cell>
    <Cell><Data ss:Type="Number">95</Data></Cell>
    <Cell><Data ss:Type="String">00:00:15</Data></Cell>
    <Cell><Data ss:Type="Number">1</Data></Cell>
   </Row>
   <Row ss:AutoFitHeight="0">
    <Cell><Data ss:Type="String">Melt Curve</Data></Cell>
    <Cell><Data ss:Type="String">Step 2</Data></Cell>
    <Cell><Data ss:Type="Number">55</Data></Cell>
    <Cell><Data ss:Type="String">00:00:15</Data></Cell>
    <Cell><Data ss:Type="Number">1</Data></Cell>
   </Row>
   <Row ss:AutoFitHeight="0">
    <Cell><Data ss:Type="String">Melt Curve</Data></Cell>
    <Cell><Data ss:Type="String">Step 3</Data></Cell>
    <Cell><Data ss:Type="Number">95</Data></Cell>
    <Cell><Data ss:Type="String">00:00:15</Data></Cell>
    <Cell><Data ss:Type="Number">1</Data></Cell>
   </Row>
   <Row ss:AutoFitHeight="0">
    <Cell><Data ss:Type="String">Total Program Length</Data></Cell>
    <Cell><Data ss:Type="String">1 Hour 6 Minutes 1 Second</Data></Cell>
   </Row>
   <Row ss:AutoFitHeight="0">
    <Cell><Data ss:Type="String">Total Cycle Count</Data></Cell>
    <Cell><Data ss:Type="Number">40</Data></Cell>
   </Row>
  </Table>
  <WorksheetOptions xmlns="urn:schemas-microsoft-com:office:excel">
   <Unsynced/>
   <TopRowVisible>6</TopRowVisible>
   <Panes>
    <Pane>
     <Number>3</Number>
     <ActiveRow>17</ActiveRow>
     <ActiveCol>6</ActiveCol>
    </Pane>
   </Panes>
   <ProtectObjects>False</ProtectObjects>
   <ProtectScenarios>False</ProtectScenarios>
  </WorksheetOptions>
 </Worksheet>
 <Worksheet ss:Name="Amp. Plot Data">
  <Table ss:ExpandedColumnCount="43" ss:ExpandedRowCount="57" x:FullColumns="1"
   x:FullRows="1" ss:DefaultColumnWidth="54" ss:DefaultRowHeight="16.5">
   <Column ss:Index="4" ss:Width="54.75"/>
   <Column ss:Width="68.25"/>
   <Column ss:Width="63"/>
   <Column ss:Width="54.75" ss:Span="1"/>
   <Column ss:Index="9" ss:Width="68.25" ss:Span="4"/>
   <Column ss:Index="14" ss:Width="54.75"/>
   <Column ss:Width="68.25"/>
   <Column ss:Width="63"/>
   <Column ss:Width="54.75"/>
   <Column ss:Width="63" ss:Span="1"/>
   <Column ss:Index="20" ss:Width="54.75" ss:Span="2"/>
   <Column ss:Index="23" ss:Width="68.25"/>
   <Column ss:Width="54.75" ss:Span="19"/>
   <Row ss:AutoFitHeight="0">
    <Cell><Data ss:Type="String">Experiment Name</Data></Cell>
    <Cell><Data ss:Type="String">(Bovine_CL)Session_Oct21_2016_115914AM(MS.BJS)3</Data></Cell>
   </Row>
   <Row ss:AutoFitHeight="0">
    <Cell><Data ss:Type="String">Run Start</Data></Cell>
    <Cell><Data ss:Type="String">07/13/2016 10:24 AM</Data></Cell>
   </Row>
   <Row ss:AutoFitHeight="0">
    <Cell><Data ss:Type="String">Run Finish</Data></Cell>
    <Cell><Data ss:Type="String">07/13/2016 11:30 AM</Data></Cell>
   </Row>
   <Row ss:AutoFitHeight="0">
    <Cell><Data ss:Type="String">Application</Data></Cell>
    <Cell><Data ss:Type="String">Quantification/DNA Binding Dye/DNA/Standard Curve</Data></Cell>
   </Row>
   <Row ss:AutoFitHeight="0">
    <Cell><Data ss:Type="String">Instrument</Data></Cell>
    <Cell><Data ss:Type="String">Eco™ Real-Time PCR system</Data></Cell>
   </Row>
   <Row ss:AutoFitHeight="0">
    <Cell><Data ss:Type="String">Software</Data></Cell>
    <Cell><Data ss:Type="String">Eco™ Software v4.0.7.0</Data></Cell>
   </Row>
   <Row ss:AutoFitHeight="0">
    <Cell><Data ss:Type="String">Last Date Saved</Data></Cell>
    <Cell><Data ss:Type="String">07/13/2016 1:07 PM</Data></Cell>
   </Row>
   <Row ss:Index="9" ss:AutoFitHeight="0" ss:Height="12.75" ss:StyleID="s62">
    <Cell><Data ss:Type="String">Well</Data></Cell>
    <Cell><Data ss:Type="String">Exclude</Data></Cell>
    <Cell><Data ss:Type="String">Assay Name</Data></Cell>
    <Cell><Data ss:Type="String">Cycle 1</Data></Cell>
    <Cell><Data ss:Type="String">Cycle 2</Data></Cell>
    <Cell><Data ss:Type="String">Cycle 3</Data></Cell>
    <Cell><Data ss:Type="String">Cycle 4</Data></Cell>
    <Cell><Data ss:Type="String">Cycle 5</Data></Cell>
    <Cell><Data ss:Type="String">Cycle 6</Data></Cell>
    <Cell><Data ss:Type="String">Cycle 7</Data></Cell>
    <Cell><Data ss:Type="String">Cycle 8</Data></Cell>
    <Cell><Data ss:Type="String">Cycle 9</Data></Cell>
    <Cell><Data ss:Type="String">Cycle 10</Data></Cell>
    <Cell><Data ss:Type="String">Cycle 11</Data></Cell>
    <Cell><Data ss:Type="String">Cycle 12</Data></Cell>
    <Cell><Data ss:Type="String">Cycle 13</Data></Cell>
    <Cell><Data ss:Type="String">Cycle 14</Data></Cell>
    <Cell><Data ss:Type="String">Cycle 15</Data></Cell>
    <Cell><Data ss:Type="String">Cycle 16</Data></Cell>
    <Cell><Data ss:Type="String">Cycle 17</Data></Cell>
    <Cell><Data ss:Type="String">Cycle 18</Data></Cell>
    <Cell><Data ss:Type="String">Cycle 19</Data></Cell>
    <Cell><Data ss:Type="String">Cycle 20</Data></Cell>
    <Cell><Data ss:Type="String">Cycle 21</Data></Cell>
    <Cell><Data ss:Type="String">Cycle 22</Data></Cell>
    <Cell><Data ss:Type="String">Cycle 23</Data></Cell>
    <Cell><Data ss:Type="String">Cycle 24</Data></Cell>
    <Cell><Data ss:Type="String">Cycle 25</Data></Cell>
    <Cell><Data ss:Type="String">Cycle 26</Data></Cell>
    <Cell><Data ss:Type="String">Cycle 27</Data></Cell>
    <Cell><Data ss:Type="String">Cycle 28</Data></Cell>
    <Cell><Data ss:Type="String">Cycle 29</Data></Cell>
    <Cell><Data ss:Type="String">Cycle 30</Data></Cell>
    <Cell><Data ss:Type="String">Cycle 31</Data></Cell>
    <Cell><Data ss:Type="String">Cycle 32</Data></Cell>
    <Cell><Data ss:Type="String">Cycle 33</Data></Cell>
    <Cell><Data ss:Type="String">Cycle 34</Data></Cell>
    <Cell><Data ss:Type="String">Cycle 35</Data></Cell>
    <Cell><Data ss:Type="String">Cycle 36</Data></Cell>
    <Cell><Data ss:Type="String">Cycle 37</Data></Cell>
    <Cell><Data ss:Type="String">Cycle 38</Data></Cell>
    <Cell><Data ss:Type="String">Cycle 39</Data></Cell>
    <Cell><Data ss:Type="String">Cycle 40</Data></Cell>
   </Row>
   <Row ss:AutoFitHeight="0">
    <Cell><Data ss:Type="String">A1</Data></Cell>
    <Cell><Data ss:Type="String"></Data></Cell>
    <Cell><Data ss:Type="String">P4R</Data></Cell>
    <Cell><Data ss:Type="Number">-8.8730000000000005E-4</Data></Cell>
    <Cell><Data ss:Type="Number">-5.0000000000000004E-6</Data></Cell>
    <Cell><Data ss:Type="Number">8.6450000000000003E-4</Data></Cell>
    <Cell><Data ss:Type="Number">1.4978000000000001E-3</Data></Cell>
    <Cell><Data ss:Type="Number">1.6770999999999999E-3</Data></Cell>
    <Cell><Data ss:Type="Number">1.1375000000000001E-3</Data></Cell>
    <Cell><Data ss:Type="Number">3.5349999999999997E-4</Data></Cell>
    <Cell><Data ss:Type="Number">-4.1669999999999999E-4</Data></Cell>
    <Cell><Data ss:Type="Number">-8.4769999999999995E-4</Data></Cell>
    <Cell><Data ss:Type="Number">-1.0379E-3</Data></Cell>
    <Cell><Data ss:Type="Number">-9.8799999999999995E-4</Data></Cell>
    <Cell><Data ss:Type="Number">-7.6170000000000003E-4</Data></Cell>
    <Cell><Data ss:Type="Number">-4.5879999999999998E-4</Data></Cell>
    <Cell><Data ss:Type="Number">3.8069999999999998E-4</Data></Cell>
    <Cell><Data ss:Type="Number">2.0027000000000001E-3</Data></Cell>
    <Cell><Data ss:Type="Number">5.2662000000000004E-3</Data></Cell>
    <Cell><Data ss:Type="Number">1.0969100000000001E-2</Data></Cell>
    <Cell><Data ss:Type="Number">2.05772E-2</Data></Cell>
    <Cell><Data ss:Type="Number">3.5941300000000002E-2</Data></Cell>
    <Cell><Data ss:Type="Number">5.9453300000000001E-2</Data></Cell>
    <Cell><Data ss:Type="Number">9.4109700000000004E-2</Data></Cell>
    <Cell><Data ss:Type="Number">0.14199030000000001</Data></Cell>
    <Cell><Data ss:Type="Number">0.20283709999999999</Data></Cell>
    <Cell><Data ss:Type="Number">0.2739027</Data></Cell>
    <Cell><Data ss:Type="Number">0.34792200000000001</Data></Cell>
    <Cell><Data ss:Type="Number">0.41848419999999997</Data></Cell>
    <Cell><Data ss:Type="Number">0.47855569999999997</Data></Cell>
    <Cell><Data ss:Type="Number">0.5279412</Data></Cell>
    <Cell><Data ss:Type="Number">0.56562369999999995</Data></Cell>
    <Cell><Data ss:Type="Number">0.59490670000000001</Data></Cell>
    <Cell><Data ss:Type="Number">0.61700739999999998</Data></Cell>
    <Cell><Data ss:Type="Number">0.6341485</Data></Cell>
    <Cell><Data ss:Type="Number">0.64740960000000003</Data></Cell>
    <Cell><Data ss:Type="Number">0.65761049999999999</Data></Cell>
    <Cell><Data ss:Type="Number">0.66549959999999997</Data></Cell>
    <Cell><Data ss:Type="Number">0.6713287</Data></Cell>
    <Cell><Data ss:Type="Number">0.67609839999999999</Data></Cell>
    <Cell><Data ss:Type="Number">0.67961709999999997</Data></Cell>
    <Cell><Data ss:Type="Number">0.68197509999999995</Data></Cell>
    <Cell><Data ss:Type="Number">0.68275269999999999</Data></Cell>
   </Row>
   <Row ss:AutoFitHeight="0">
    <Cell><Data ss:Type="String">A2</Data></Cell>
    <Cell><Data ss:Type="String"></Data></Cell>
    <Cell><Data ss:Type="String">P4R</Data></Cell>
    <Cell><Data ss:Type="Number">-2.0709999999999999E-4</Data></Cell>
    <Cell><Data ss:Type="Number">8.7410000000000005E-4</Data></Cell>
    <Cell><Data ss:Type="Number">1.5847999999999999E-3</Data></Cell>
    <Cell><Data ss:Type="Number">1.5931000000000001E-3</Data></Cell>
    <Cell><Data ss:Type="Number">1.4283E-3</Data></Cell>
    <Cell><Data ss:Type="Number">8.5260000000000002E-4</Data></Cell>
    <Cell><Data ss:Type="Number">4.9700000000000005E-4</Data></Cell>
    <Cell><Data ss:Type="Number">-3.636E-4</Data></Cell>
    <Cell><Data ss:Type="Number">-8.9439999999999995E-4</Data></Cell>
    <Cell><Data ss:Type="Number">-1.5562E-3</Data></Cell>
    <Cell><Data ss:Type="Number">-1.5793000000000001E-3</Data></Cell>
    <Cell><Data ss:Type="Number">-1.0774000000000001E-3</Data></Cell>
    <Cell><Data ss:Type="Number">2.7169999999999999E-4</Data></Cell>
    <Cell><Data ss:Type="Number">3.068E-3</Data></Cell>
    <Cell><Data ss:Type="Number">7.8682000000000005E-3</Data></Cell>
    <Cell><Data ss:Type="Number">1.68512E-2</Data></Cell>
    <Cell><Data ss:Type="Number">3.1721199999999998E-2</Data></Cell>
    <Cell><Data ss:Type="Number">5.57198E-2</Data></Cell>
    <Cell><Data ss:Type="Number">9.1700699999999996E-2</Data></Cell>
    <Cell><Data ss:Type="Number">0.14155039999999999</Data></Cell>
    <Cell><Data ss:Type="Number">0.20469850000000001</Data></Cell>
    <Cell><Data ss:Type="Number">0.276335</Data></Cell>
    <Cell><Data ss:Type="Number">0.34890900000000002</Data></Cell>
    <Cell><Data ss:Type="Number">0.41550999999999999</Data></Cell>
    <Cell><Data ss:Type="Number">0.47139160000000002</Data></Cell>
    <Cell><Data ss:Type="Number">0.51641800000000004</Data></Cell>
    <Cell><Data ss:Type="Number">0.55054069999999999</Data></Cell>
    <Cell><Data ss:Type="Number">0.57707430000000004</Data></Cell>
    <Cell><Data ss:Type="Number">0.59702840000000001</Data></Cell>
    <Cell><Data ss:Type="Number">0.61222889999999996</Data></Cell>
    <Cell><Data ss:Type="Number">0.6238515</Data></Cell>
    <Cell><Data ss:Type="Number">0.6331464</Data></Cell>
    <Cell><Data ss:Type="Number">0.64096690000000001</Data></Cell>
    <Cell><Data ss:Type="Number">0.6468391</Data></Cell>
    <Cell><Data ss:Type="Number">0.65118670000000001</Data></Cell>
    <Cell><Data ss:Type="Number">0.65387340000000005</Data></Cell>
    <Cell><Data ss:Type="Number">0.656385</Data></Cell>
    <Cell><Data ss:Type="Number">0.65797729999999999</Data></Cell>
    <Cell><Data ss:Type="Number">0.65974699999999997</Data></Cell>
    <Cell><Data ss:Type="Number">0.660555</Data></Cell>
   </Row>
   <Row ss:AutoFitHeight="0">
    <Cell><Data ss:Type="String">A3</Data></Cell>
    <Cell><Data ss:Type="String"></Data></Cell>
    <Cell><Data ss:Type="String">P4R</Data></Cell>
    <Cell><Data ss:Type="Number">1.2665E-3</Data></Cell>
    <Cell><Data ss:Type="Number">1.0161E-3</Data></Cell>
    <Cell><Data ss:Type="Number">9.875000000000001E-4</Data></Cell>
    <Cell><Data ss:Type="Number">6.7670000000000002E-4</Data></Cell>
    <Cell><Data ss:Type="Number">6.7599999999999995E-4</Data></Cell>
    <Cell><Data ss:Type="Number">2.9460000000000001E-4</Data></Cell>
    <Cell><Data ss:Type="Number">4.2200000000000003E-5</Data></Cell>
    <Cell><Data ss:Type="Number">-3.9869999999999999E-4</Data></Cell>
    <Cell><Data ss:Type="Number">-6.5320000000000005E-4</Data></Cell>
    <Cell><Data ss:Type="Number">-6.6220000000000005E-4</Data></Cell>
    <Cell><Data ss:Type="Number">-6.311E-4</Data></Cell>
    <Cell><Data ss:Type="Number">-4.57E-4</Data></Cell>
    <Cell><Data ss:Type="Number">1.203E-4</Data></Cell>
    <Cell><Data ss:Type="Number">1.7071E-3</Data></Cell>
    <Cell><Data ss:Type="Number">4.4504000000000002E-3</Data></Cell>
    <Cell><Data ss:Type="Number">9.7401999999999992E-3</Data></Cell>
    <Cell><Data ss:Type="Number">1.8944800000000001E-2</Data></Cell>
    <Cell><Data ss:Type="Number">3.5120100000000001E-2</Data></Cell>
    <Cell><Data ss:Type="Number">6.0731E-2</Data></Cell>
    <Cell><Data ss:Type="Number">9.9131399999999995E-2</Data></Cell>
    <Cell><Data ss:Type="Number">0.1530078</Data></Cell>
    <Cell><Data ss:Type="Number">0.22161839999999999</Data></Cell>
    <Cell><Data ss:Type="Number">0.29965140000000001</Data></Cell>
    <Cell><Data ss:Type="Number">0.37868210000000002</Data></Cell>
    <Cell><Data ss:Type="Number">0.45093119999999998</Data></Cell>
    <Cell><Data ss:Type="Number">0.51189189999999996</Data></Cell>
    <Cell><Data ss:Type="Number">0.55987810000000005</Data></Cell>
    <Cell><Data ss:Type="Number">0.59667870000000001</Data></Cell>
    <Cell><Data ss:Type="Number">0.62464649999999999</Data></Cell>
    <Cell><Data ss:Type="Number">0.64623529999999996</Data></Cell>
    <Cell><Data ss:Type="Number">0.66269129999999998</Data></Cell>
    <Cell><Data ss:Type="Number">0.6750062</Data></Cell>
    <Cell><Data ss:Type="Number">0.68470260000000005</Data></Cell>
    <Cell><Data ss:Type="Number">0.69253880000000001</Data></Cell>
    <Cell><Data ss:Type="Number">0.69875699999999996</Data></Cell>
    <Cell><Data ss:Type="Number">0.70323360000000001</Data></Cell>
    <Cell><Data ss:Type="Number">0.70640570000000003</Data></Cell>
    <Cell><Data ss:Type="Number">0.70863330000000002</Data></Cell>
    <Cell><Data ss:Type="Number">0.71049839999999997</Data></Cell>
    <Cell><Data ss:Type="Number">0.7121113</Data></Cell>
   </Row>
   <Row ss:AutoFitHeight="0">
    <Cell><Data ss:Type="String">A4</Data></Cell>
    <Cell><Data ss:Type="String"></Data></Cell>
    <Cell><Data ss:Type="String">P4R</Data></Cell>
    <Cell><Data ss:Type="Number">3.0171999999999998E-3</Data></Cell>
    <Cell><Data ss:Type="Number">2.2859E-3</Data></Cell>
    <Cell><Data ss:Type="Number">1.8576E-3</Data></Cell>
    <Cell><Data ss:Type="Number">1.681E-3</Data></Cell>
    <Cell><Data ss:Type="Number">1.6685000000000001E-3</Data></Cell>
    <Cell><Data ss:Type="Number">1.4396999999999999E-3</Data></Cell>
    <Cell><Data ss:Type="Number">1.0068E-3</Data></Cell>
    <Cell><Data ss:Type="Number">2.0129999999999999E-4</Data></Cell>
    <Cell><Data ss:Type="Number">-2.1000000000000001E-4</Data></Cell>
    <Cell><Data ss:Type="Number">-5.9999999999999995E-4</Data></Cell>
    <Cell><Data ss:Type="Number">-9.0839999999999996E-4</Data></Cell>
    <Cell><Data ss:Type="Number">-1.4300000000000001E-3</Data></Cell>
    <Cell><Data ss:Type="Number">-1.8261E-3</Data></Cell>
    <Cell><Data ss:Type="Number">-1.9281999999999999E-3</Data></Cell>
    <Cell><Data ss:Type="Number">-2.0046E-3</Data></Cell>
    <Cell><Data ss:Type="Number">-1.482E-3</Data></Cell>
    <Cell><Data ss:Type="Number">-4.7659999999999998E-4</Data></Cell>
    <Cell><Data ss:Type="Number">1.8117999999999999E-3</Data></Cell>
    <Cell><Data ss:Type="Number">5.4635999999999999E-3</Data></Cell>
    <Cell><Data ss:Type="Number">1.17302E-2</Data></Cell>
    <Cell><Data ss:Type="Number">2.16417E-2</Data></Cell>
    <Cell><Data ss:Type="Number">3.7184700000000001E-2</Data></Cell>
    <Cell><Data ss:Type="Number">6.0156399999999999E-2</Data></Cell>
    <Cell><Data ss:Type="Number">9.41192E-2</Data></Cell>
    <Cell><Data ss:Type="Number">0.1412987</Data></Cell>
    <Cell><Data ss:Type="Number">0.20285710000000001</Data></Cell>
    <Cell><Data ss:Type="Number">0.27516659999999998</Data></Cell>
    <Cell><Data ss:Type="Number">0.35210459999999999</Data></Cell>
    <Cell><Data ss:Type="Number">0.42462060000000001</Data></Cell>
    <Cell><Data ss:Type="Number">0.48675679999999999</Data></Cell>
    <Cell><Data ss:Type="Number">0.535995</Data></Cell>
    <Cell><Data ss:Type="Number">0.57417660000000004</Data></Cell>
    <Cell><Data ss:Type="Number">0.6035623</Data></Cell>
    <Cell><Data ss:Type="Number">0.62644279999999997</Data></Cell>
    <Cell><Data ss:Type="Number">0.64366129999999999</Data></Cell>
    <Cell><Data ss:Type="Number">0.65661689999999995</Data></Cell>
    <Cell><Data ss:Type="Number">0.6670933</Data></Cell>
    <Cell><Data ss:Type="Number">0.67541759999999995</Data></Cell>
    <Cell><Data ss:Type="Number">0.68186150000000001</Data></Cell>
    <Cell><Data ss:Type="Number">0.68619949999999996</Data></Cell>
   </Row>
   <Row ss:AutoFitHeight="0">
    <Cell><Data ss:Type="String">A5</Data></Cell>
    <Cell><Data ss:Type="String"></Data></Cell>
    <Cell><Data ss:Type="String">P4R</Data></Cell>
    <Cell><Data ss:Type="Number">3.2204E-3</Data></Cell>
    <Cell><Data ss:Type="Number">3.0052999999999998E-3</Data></Cell>
    <Cell><Data ss:Type="Number">2.7677999999999999E-3</Data></Cell>
    <Cell><Data ss:Type="Number">2.3387E-3</Data></Cell>
    <Cell><Data ss:Type="Number">1.8729E-3</Data></Cell>
    <Cell><Data ss:Type="Number">1.1107000000000001E-3</Data></Cell>
    <Cell><Data ss:Type="Number">2.4030000000000001E-4</Data></Cell>
    <Cell><Data ss:Type="Number">-9.946E-4</Data></Cell>
    <Cell><Data ss:Type="Number">-1.8346E-3</Data></Cell>
    <Cell><Data ss:Type="Number">-2.3395E-3</Data></Cell>
    <Cell><Data ss:Type="Number">-2.2119000000000002E-3</Data></Cell>
    <Cell><Data ss:Type="Number">-1.3572E-3</Data></Cell>
    <Cell><Data ss:Type="Number">6.7969999999999999E-4</Data></Cell>
    <Cell><Data ss:Type="Number">5.0203000000000001E-3</Data></Cell>
    <Cell><Data ss:Type="Number">1.27733E-2</Data></Cell>
    <Cell><Data ss:Type="Number">2.6240599999999999E-2</Data></Cell>
    <Cell><Data ss:Type="Number">4.7491999999999999E-2</Data></Cell>
    <Cell><Data ss:Type="Number">7.9726900000000003E-2</Data></Cell>
    <Cell><Data ss:Type="Number">0.12546450000000001</Data></Cell>
    <Cell><Data ss:Type="Number">0.18591340000000001</Data></Cell>
    <Cell><Data ss:Type="Number">0.25810270000000002</Data></Cell>
    <Cell><Data ss:Type="Number">0.3366382</Data></Cell>
    <Cell><Data ss:Type="Number">0.41265740000000001</Data></Cell>
    <Cell><Data ss:Type="Number">0.48016170000000002</Data></Cell>
    <Cell><Data ss:Type="Number">0.53505820000000004</Data></Cell>
    <Cell><Data ss:Type="Number">0.57845869999999999</Data></Cell>
    <Cell><Data ss:Type="Number">0.6116182</Data></Cell>
    <Cell><Data ss:Type="Number">0.63723269999999999</Data></Cell>
    <Cell><Data ss:Type="Number">0.65687930000000005</Data></Cell>
    <Cell><Data ss:Type="Number">0.6720469</Data></Cell>
    <Cell><Data ss:Type="Number">0.68333239999999995</Data></Cell>
    <Cell><Data ss:Type="Number">0.69195470000000003</Data></Cell>
    <Cell><Data ss:Type="Number">0.69851229999999997</Data></Cell>
    <Cell><Data ss:Type="Number">0.70376799999999995</Data></Cell>
    <Cell><Data ss:Type="Number">0.70762020000000003</Data></Cell>
    <Cell><Data ss:Type="Number">0.71057110000000001</Data></Cell>
    <Cell><Data ss:Type="Number">0.71345999999999998</Data></Cell>
    <Cell><Data ss:Type="Number">0.71607739999999998</Data></Cell>
    <Cell><Data ss:Type="Number">0.71859770000000001</Data></Cell>
    <Cell><Data ss:Type="Number">0.72037799999999996</Data></Cell>
   </Row>
   <Row ss:AutoFitHeight="0">
    <Cell><Data ss:Type="String">A6</Data></Cell>
    <Cell><Data ss:Type="String"></Data></Cell>
    <Cell><Data ss:Type="String">P4R</Data></Cell>
    <Cell><Data ss:Type="Number">1.9530999999999999E-3</Data></Cell>
    <Cell><Data ss:Type="Number">1.8730000000000001E-3</Data></Cell>
    <Cell><Data ss:Type="Number">1.8989E-3</Data></Cell>
    <Cell><Data ss:Type="Number">1.9456E-3</Data></Cell>
    <Cell><Data ss:Type="Number">1.8867999999999999E-3</Data></Cell>
    <Cell><Data ss:Type="Number">1.5901999999999999E-3</Data></Cell>
    <Cell><Data ss:Type="Number">1.3636E-3</Data></Cell>
    <Cell><Data ss:Type="Number">9.0430000000000003E-4</Data></Cell>
    <Cell><Data ss:Type="Number">5.465E-4</Data></Cell>
    <Cell><Data ss:Type="Number">-3.9499999999999998E-5</Data></Cell>
    <Cell><Data ss:Type="Number">-3.3159999999999998E-4</Data></Cell>
    <Cell><Data ss:Type="Number">-7.7300000000000003E-4</Data></Cell>
    <Cell><Data ss:Type="Number">-1.0662E-3</Data></Cell>
    <Cell><Data ss:Type="Number">-1.4614000000000001E-3</Data></Cell>
    <Cell><Data ss:Type="Number">-1.6965000000000001E-3</Data></Cell>
    <Cell><Data ss:Type="Number">-1.8686E-3</Data></Cell>
    <Cell><Data ss:Type="Number">-2.0539999999999998E-3</Data></Cell>
    <Cell><Data ss:Type="Number">-2.2032000000000002E-3</Data></Cell>
    <Cell><Data ss:Type="Number">-2.1749E-3</Data></Cell>
    <Cell><Data ss:Type="Number">-1.82E-3</Data></Cell>
    <Cell><Data ss:Type="Number">-8.9990000000000003E-4</Data></Cell>
    <Cell><Data ss:Type="Number">5.4310000000000003E-4</Data></Cell>
    <Cell><Data ss:Type="Number">2.9456E-3</Data></Cell>
    <Cell><Data ss:Type="Number">6.9997999999999996E-3</Data></Cell>
    <Cell><Data ss:Type="Number">1.35266E-2</Data></Cell>
    <Cell><Data ss:Type="Number">2.43938E-2</Data></Cell>
    <Cell><Data ss:Type="Number">4.0799500000000002E-2</Data></Cell>
    <Cell><Data ss:Type="Number">6.5770300000000004E-2</Data></Cell>
    <Cell><Data ss:Type="Number">0.1021548</Data></Cell>
    <Cell><Data ss:Type="Number">0.15287790000000001</Data></Cell>
    <Cell><Data ss:Type="Number">0.2177491</Data></Cell>
    <Cell><Data ss:Type="Number">0.29187380000000002</Data></Cell>
    <Cell><Data ss:Type="Number">0.366149</Data></Cell>
    <Cell><Data ss:Type="Number">0.4321181</Data></Cell>
    <Cell><Data ss:Type="Number">0.4848942</Data></Cell>
    <Cell><Data ss:Type="Number">0.52505740000000001</Data></Cell>
    <Cell><Data ss:Type="Number">0.55503979999999997</Data></Cell>
    <Cell><Data ss:Type="Number">0.57743149999999999</Data></Cell>
    <Cell><Data ss:Type="Number">0.59444810000000003</Data></Cell>
    <Cell><Data ss:Type="Number">0.60826579999999997</Data></Cell>
   </Row>
   <Row ss:AutoFitHeight="0">
    <Cell><Data ss:Type="String">A7</Data></Cell>
    <Cell><Data ss:Type="String"></Data></Cell>
    <Cell><Data ss:Type="String">P4R</Data></Cell>
    <Cell><Data ss:Type="Number">1.4143000000000001E-3</Data></Cell>
    <Cell><Data ss:Type="Number">1.1318999999999999E-3</Data></Cell>
    <Cell><Data ss:Type="Number">8.8940000000000004E-4</Data></Cell>
    <Cell><Data ss:Type="Number">7.6309999999999995E-4</Data></Cell>
    <Cell><Data ss:Type="Number">7.3570000000000005E-4</Data></Cell>
    <Cell><Data ss:Type="Number">6.2949999999999996E-4</Data></Cell>
    <Cell><Data ss:Type="Number">5.1060000000000005E-4</Data></Cell>
    <Cell><Data ss:Type="Number">4.5500000000000001E-5</Data></Cell>
    <Cell><Data ss:Type="Number">-3.099E-4</Data></Cell>
    <Cell><Data ss:Type="Number">-5.4359999999999999E-4</Data></Cell>
    <Cell><Data ss:Type="Number">-6.0650000000000005E-4</Data></Cell>
    <Cell><Data ss:Type="Number">-7.1880000000000002E-4</Data></Cell>
    <Cell><Data ss:Type="Number">-1.0135000000000001E-3</Data></Cell>
    <Cell><Data ss:Type="Number">-9.1960000000000002E-4</Data></Cell>
    <Cell><Data ss:Type="Number">-4.6309999999999998E-4</Data></Cell>
    <Cell><Data ss:Type="Number">5.3899999999999998E-4</Data></Cell>
    <Cell><Data ss:Type="Number">2.5203000000000001E-3</Data></Cell>
    <Cell><Data ss:Type="Number">6.0052999999999999E-3</Data></Cell>
    <Cell><Data ss:Type="Number">1.16854E-2</Data></Cell>
    <Cell><Data ss:Type="Number">2.0694199999999999E-2</Data></Cell>
    <Cell><Data ss:Type="Number">3.5057199999999997E-2</Data></Cell>
    <Cell><Data ss:Type="Number">5.76085E-2</Data></Cell>
    <Cell><Data ss:Type="Number">9.0277200000000002E-2</Data></Cell>
    <Cell><Data ss:Type="Number">0.1348983</Data></Cell>
    <Cell><Data ss:Type="Number">0.1904796</Data></Cell>
    <Cell><Data ss:Type="Number">0.25341360000000002</Data></Cell>
    <Cell><Data ss:Type="Number">0.3160789</Data></Cell>
    <Cell><Data ss:Type="Number">0.3728959</Data></Cell>
    <Cell><Data ss:Type="Number">0.41943859999999999</Data></Cell>
    <Cell><Data ss:Type="Number">0.45617479999999999</Data></Cell>
    <Cell><Data ss:Type="Number">0.4841955</Data></Cell>
    <Cell><Data ss:Type="Number">0.50597210000000004</Data></Cell>
    <Cell><Data ss:Type="Number">0.52285210000000004</Data></Cell>
    <Cell><Data ss:Type="Number">0.53609180000000001</Data></Cell>
    <Cell><Data ss:Type="Number">0.54648450000000004</Data></Cell>
    <Cell><Data ss:Type="Number">0.55460750000000003</Data></Cell>
    <Cell><Data ss:Type="Number">0.56115780000000004</Data></Cell>
    <Cell><Data ss:Type="Number">0.5660541</Data></Cell>
    <Cell><Data ss:Type="Number">0.56980960000000003</Data></Cell>
    <Cell><Data ss:Type="Number">0.57222189999999995</Data></Cell>
   </Row>
   <Row ss:AutoFitHeight="0">
    <Cell><Data ss:Type="String">A8</Data></Cell>
    <Cell><Data ss:Type="String"></Data></Cell>
    <Cell><Data ss:Type="String">P4R</Data></Cell>
    <Cell><Data ss:Type="Number">-1.2348000000000001E-3</Data></Cell>
    <Cell><Data ss:Type="Number">-1.08E-5</Data></Cell>
    <Cell><Data ss:Type="Number">7.9060000000000003E-4</Data></Cell>
    <Cell><Data ss:Type="Number">1.1039999999999999E-3</Data></Cell>
    <Cell><Data ss:Type="Number">9.4439999999999997E-4</Data></Cell>
    <Cell><Data ss:Type="Number">8.2070000000000005E-4</Data></Cell>
    <Cell><Data ss:Type="Number">7.1239999999999997E-4</Data></Cell>
    <Cell><Data ss:Type="Number">1.049E-4</Data></Cell>
    <Cell><Data ss:Type="Number">-3.0600000000000001E-4</Data></Cell>
    <Cell><Data ss:Type="Number">-6.4099999999999997E-4</Data></Cell>
    <Cell><Data ss:Type="Number">-4.1960000000000001E-4</Data></Cell>
    <Cell><Data ss:Type="Number">-7.9149999999999999E-4</Data></Cell>
    <Cell><Data ss:Type="Number">-1.1488E-3</Data></Cell>
    <Cell><Data ss:Type="Number">-9.9259999999999995E-4</Data></Cell>
    <Cell><Data ss:Type="Number">1.384E-4</Data></Cell>
    <Cell><Data ss:Type="Number">2.4864000000000002E-3</Data></Cell>
    <Cell><Data ss:Type="Number">6.3295000000000001E-3</Data></Cell>
    <Cell><Data ss:Type="Number">1.30075E-2</Data></Cell>
    <Cell><Data ss:Type="Number">2.3644999999999999E-2</Data></Cell>
    <Cell><Data ss:Type="Number">4.0586700000000003E-2</Data></Cell>
    <Cell><Data ss:Type="Number">6.6115800000000002E-2</Data></Cell>
    <Cell><Data ss:Type="Number">0.1024511</Data></Cell>
    <Cell><Data ss:Type="Number">0.14952399999999999</Data></Cell>
    <Cell><Data ss:Type="Number">0.20520730000000001</Data></Cell>
    <Cell><Data ss:Type="Number">0.2639534</Data></Cell>
    <Cell><Data ss:Type="Number">0.3206155</Data></Cell>
    <Cell><Data ss:Type="Number">0.36931740000000002</Data></Cell>
    <Cell><Data ss:Type="Number">0.40888649999999999</Data></Cell>
    <Cell><Data ss:Type="Number">0.43962289999999998</Data></Cell>
    <Cell><Data ss:Type="Number">0.46382960000000001</Data></Cell>
    <Cell><Data ss:Type="Number">0.48251100000000002</Data></Cell>
    <Cell><Data ss:Type="Number">0.49692950000000002</Data></Cell>
    <Cell><Data ss:Type="Number">0.50821850000000002</Data></Cell>
    <Cell><Data ss:Type="Number">0.51765410000000001</Data></Cell>
    <Cell><Data ss:Type="Number">0.52497680000000002</Data></Cell>
    <Cell><Data ss:Type="Number">0.53052469999999996</Data></Cell>
    <Cell><Data ss:Type="Number">0.53523690000000002</Data></Cell>
    <Cell><Data ss:Type="Number">0.53876950000000001</Data></Cell>
    <Cell><Data ss:Type="Number">0.54155050000000005</Data></Cell>
    <Cell><Data ss:Type="Number">0.54309390000000002</Data></Cell>
   </Row>
   <Row ss:AutoFitHeight="0">
    <Cell><Data ss:Type="String">B1</Data></Cell>
    <Cell><Data ss:Type="String"></Data></Cell>
    <Cell><Data ss:Type="String">P4R</Data></Cell>
    <Cell><Data ss:Type="Number">-2.4374000000000002E-3</Data></Cell>
    <Cell><Data ss:Type="Number">-6.7969999999999999E-4</Data></Cell>
    <Cell><Data ss:Type="Number">3.634E-4</Data></Cell>
    <Cell><Data ss:Type="Number">5.0080000000000003E-4</Data></Cell>
    <Cell><Data ss:Type="Number">8.2700000000000004E-4</Data></Cell>
    <Cell><Data ss:Type="Number">9.992E-4</Data></Cell>
    <Cell><Data ss:Type="Number">1.1684E-3</Data></Cell>
    <Cell><Data ss:Type="Number">6.1010000000000003E-4</Data></Cell>
    <Cell><Data ss:Type="Number">4.4240000000000002E-4</Data></Cell>
    <Cell><Data ss:Type="Number">1.188E-4</Data></Cell>
    <Cell><Data ss:Type="Number">1.147E-4</Data></Cell>
    <Cell><Data ss:Type="Number">-2.1929999999999999E-4</Data></Cell>
    <Cell><Data ss:Type="Number">-5.1389999999999997E-4</Data></Cell>
    <Cell><Data ss:Type="Number">-6.288E-4</Data></Cell>
    <Cell><Data ss:Type="Number">-8.9479999999999996E-4</Data></Cell>
    <Cell><Data ss:Type="Number">-1.0287E-3</Data></Cell>
    <Cell><Data ss:Type="Number">-9.1080000000000002E-4</Data></Cell>
    <Cell><Data ss:Type="Number">-9.123E-4</Data></Cell>
    <Cell><Data ss:Type="Number">-4.4069999999999998E-4</Data></Cell>
    <Cell><Data ss:Type="Number">-2.4909999999999998E-4</Data></Cell>
    <Cell><Data ss:Type="Number">7.8930000000000005E-4</Data></Cell>
    <Cell><Data ss:Type="Number">2.5404999999999998E-3</Data></Cell>
    <Cell><Data ss:Type="Number">5.6537999999999996E-3</Data></Cell>
    <Cell><Data ss:Type="Number">1.06032E-2</Data></Cell>
    <Cell><Data ss:Type="Number">1.8501099999999999E-2</Data></Cell>
    <Cell><Data ss:Type="Number">3.11869E-2</Data></Cell>
    <Cell><Data ss:Type="Number">5.0304000000000001E-2</Data></Cell>
    <Cell><Data ss:Type="Number">7.7545100000000006E-2</Data></Cell>
    <Cell><Data ss:Type="Number">0.11377379999999999</Data></Cell>
    <Cell><Data ss:Type="Number">0.15787950000000001</Data></Cell>
    <Cell><Data ss:Type="Number">0.2065911</Data></Cell>
    <Cell><Data ss:Type="Number">0.25520860000000001</Data></Cell>
    <Cell><Data ss:Type="Number">0.29921439999999999</Data></Cell>
    <Cell><Data ss:Type="Number">0.33596419999999999</Data></Cell>
    <Cell><Data ss:Type="Number">0.36463430000000002</Data></Cell>
    <Cell><Data ss:Type="Number">0.3868702</Data></Cell>
    <Cell><Data ss:Type="Number">0.40360239999999997</Data></Cell>
    <Cell><Data ss:Type="Number">0.41667510000000002</Data></Cell>
    <Cell><Data ss:Type="Number">0.42681249999999998</Data></Cell>
    <Cell><Data ss:Type="Number">0.43566959999999999</Data></Cell>
   </Row>
   <Row ss:AutoFitHeight="0">
    <Cell><Data ss:Type="String">B2</Data></Cell>
    <Cell><Data ss:Type="String"></Data></Cell>
    <Cell><Data ss:Type="String">P4R</Data></Cell>
    <Cell><Data ss:Type="Number">4.3092E-3</Data></Cell>
    <Cell><Data ss:Type="Number">4.4003000000000002E-3</Data></Cell>
    <Cell><Data ss:Type="Number">4.1793000000000004E-3</Data></Cell>
    <Cell><Data ss:Type="Number">3.4129999999999998E-3</Data></Cell>
    <Cell><Data ss:Type="Number">3.1185000000000002E-3</Data></Cell>
    <Cell><Data ss:Type="Number">2.4543E-3</Data></Cell>
    <Cell><Data ss:Type="Number">2.0588999999999998E-3</Data></Cell>
    <Cell><Data ss:Type="Number">1.0227000000000001E-3</Data></Cell>
    <Cell><Data ss:Type="Number">3.433E-4</Data></Cell>
    <Cell><Data ss:Type="Number">-2.6420000000000003E-4</Data></Cell>
    <Cell><Data ss:Type="Number">-7.0540000000000002E-4</Data></Cell>
    <Cell><Data ss:Type="Number">-1.1516E-3</Data></Cell>
    <Cell><Data ss:Type="Number">-1.9372E-3</Data></Cell>
    <Cell><Data ss:Type="Number">-2.3013999999999999E-3</Data></Cell>
    <Cell><Data ss:Type="Number">-2.7682000000000002E-3</Data></Cell>
    <Cell><Data ss:Type="Number">-3.1670999999999999E-3</Data></Cell>
    <Cell><Data ss:Type="Number">-3.4096E-3</Data></Cell>
    <Cell><Data ss:Type="Number">-3.5506000000000001E-3</Data></Cell>
    <Cell><Data ss:Type="Number">-3.0971000000000002E-3</Data></Cell>
    <Cell><Data ss:Type="Number">-2.6903999999999999E-3</Data></Cell>
    <Cell><Data ss:Type="Number">-1.7086E-3</Data></Cell>
    <Cell><Data ss:Type="Number">-4.0870000000000001E-4</Data></Cell>
    <Cell><Data ss:Type="Number">1.6754999999999999E-3</Data></Cell>
    <Cell><Data ss:Type="Number">5.0495999999999996E-3</Data></Cell>
    <Cell><Data ss:Type="Number">1.0172E-2</Data></Cell>
    <Cell><Data ss:Type="Number">1.8664199999999999E-2</Data></Cell>
    <Cell><Data ss:Type="Number">3.1253299999999998E-2</Data></Cell>
    <Cell><Data ss:Type="Number">5.1565100000000003E-2</Data></Cell>
    <Cell><Data ss:Type="Number">8.2309599999999997E-2</Data></Cell>
    <Cell><Data ss:Type="Number">0.12793779999999999</Data></Cell>
    <Cell><Data ss:Type="Number">0.1893986</Data></Cell>
    <Cell><Data ss:Type="Number">0.2642371</Data></Cell>
    <Cell><Data ss:Type="Number">0.34343839999999998</Data></Cell>
    <Cell><Data ss:Type="Number">0.4154446</Data></Cell>
    <Cell><Data ss:Type="Number">0.47138160000000001</Data></Cell>
    <Cell><Data ss:Type="Number">0.5102911</Data></Cell>
    <Cell><Data ss:Type="Number">0.53533580000000003</Data></Cell>
    <Cell><Data ss:Type="Number">0.55165730000000002</Data></Cell>
    <Cell><Data ss:Type="Number">0.56253399999999998</Data></Cell>
    <Cell><Data ss:Type="Number">0.57113530000000001</Data></Cell>
   </Row>
   <Row ss:AutoFitHeight="0">
    <Cell><Data ss:Type="String">B3</Data></Cell>
    <Cell><Data ss:Type="String"></Data></Cell>
    <Cell><Data ss:Type="String">P4R</Data></Cell>
    <Cell><Data ss:Type="Number">1.5698000000000001E-3</Data></Cell>
    <Cell><Data ss:Type="Number">1.931E-3</Data></Cell>
    <Cell><Data ss:Type="Number">2.1121E-3</Data></Cell>
    <Cell><Data ss:Type="Number">1.9824999999999999E-3</Data></Cell>
    <Cell><Data ss:Type="Number">2.1026E-3</Data></Cell>
    <Cell><Data ss:Type="Number">1.8129999999999999E-3</Data></Cell>
    <Cell><Data ss:Type="Number">1.6515E-3</Data></Cell>
    <Cell><Data ss:Type="Number">1.0143999999999999E-3</Data></Cell>
    <Cell><Data ss:Type="Number">8.273E-4</Data></Cell>
    <Cell><Data ss:Type="Number">5.5949999999999999E-4</Data></Cell>
    <Cell><Data ss:Type="Number">4.5790000000000002E-4</Data></Cell>
    <Cell><Data ss:Type="Number">2.421E-4</Data></Cell>
    <Cell><Data ss:Type="Number">-1.3880000000000001E-4</Data></Cell>
    <Cell><Data ss:Type="Number">-2.475E-4</Data></Cell>
    <Cell><Data ss:Type="Number">-3.9669999999999999E-4</Data></Cell>
    <Cell><Data ss:Type="Number">-2.6150000000000001E-4</Data></Cell>
    <Cell><Data ss:Type="Number">-1.4310000000000001E-4</Data></Cell>
    <Cell><Data ss:Type="Number">-1.7310000000000001E-4</Data></Cell>
    <Cell><Data ss:Type="Number">2.031E-4</Data></Cell>
    <Cell><Data ss:Type="Number">4.5750000000000001E-4</Data></Cell>
    <Cell><Data ss:Type="Number">1.4858E-3</Data></Cell>
    <Cell><Data ss:Type="Number">2.2453999999999998E-3</Data></Cell>
    <Cell><Data ss:Type="Number">3.3735000000000002E-3</Data></Cell>
    <Cell><Data ss:Type="Number">4.3876000000000002E-3</Data></Cell>
    <Cell><Data ss:Type="Number">5.3087000000000004E-3</Data></Cell>
    <Cell><Data ss:Type="Number">6.3708000000000002E-3</Data></Cell>
    <Cell><Data ss:Type="Number">7.0876000000000003E-3</Data></Cell>
    <Cell><Data ss:Type="Number">7.8498000000000005E-3</Data></Cell>
    <Cell><Data ss:Type="Number">8.3309999999999999E-3</Data></Cell>
    <Cell><Data ss:Type="Number">8.8503999999999996E-3</Data></Cell>
    <Cell><Data ss:Type="Number">9.2817999999999998E-3</Data></Cell>
    <Cell><Data ss:Type="Number">9.7055000000000006E-3</Data></Cell>
    <Cell><Data ss:Type="Number">9.9910999999999993E-3</Data></Cell>
    <Cell><Data ss:Type="Number">1.0448600000000001E-2</Data></Cell>
    <Cell><Data ss:Type="Number">1.06829E-2</Data></Cell>
    <Cell><Data ss:Type="Number">1.1355000000000001E-2</Data></Cell>
    <Cell><Data ss:Type="Number">1.2354800000000001E-2</Data></Cell>
    <Cell><Data ss:Type="Number">1.4025299999999999E-2</Data></Cell>
    <Cell><Data ss:Type="Number">1.6452600000000001E-2</Data></Cell>
    <Cell><Data ss:Type="Number">1.9488599999999998E-2</Data></Cell>
   </Row>
   <Row ss:AutoFitHeight="0">
    <Cell><Data ss:Type="String">B4</Data></Cell>
    <Cell><Data ss:Type="String"></Data></Cell>
    <Cell><Data ss:Type="String">P4R</Data></Cell>
    <Cell><Data ss:Type="Number">3.1472000000000002E-3</Data></Cell>
    <Cell><Data ss:Type="Number">2.5972E-3</Data></Cell>
    <Cell><Data ss:Type="Number">2.052E-3</Data></Cell>
    <Cell><Data ss:Type="Number">1.2832E-3</Data></Cell>
    <Cell><Data ss:Type="Number">9.6139999999999995E-4</Data></Cell>
    <Cell><Data ss:Type="Number">3.5940000000000001E-4</Data></Cell>
    <Cell><Data ss:Type="Number">-7.9800000000000002E-5</Data></Cell>
    <Cell><Data ss:Type="Number">-9.4479999999999998E-4</Data></Cell>
    <Cell><Data ss:Type="Number">-1.4936000000000001E-3</Data></Cell>
    <Cell><Data ss:Type="Number">-1.6926000000000001E-3</Data></Cell>
    <Cell><Data ss:Type="Number">-1.2903000000000001E-3</Data></Cell>
    <Cell><Data ss:Type="Number">3.3060000000000001E-4</Data></Cell>
    <Cell><Data ss:Type="Number">3.4908000000000001E-3</Data></Cell>
    <Cell><Data ss:Type="Number">9.6208999999999999E-3</Data></Cell>
    <Cell><Data ss:Type="Number">2.0022600000000002E-2</Data></Cell>
    <Cell><Data ss:Type="Number">3.7297700000000003E-2</Data></Cell>
    <Cell><Data ss:Type="Number">6.4119099999999998E-2</Data></Cell>
    <Cell><Data ss:Type="Number">0.1024236</Data></Cell>
    <Cell><Data ss:Type="Number">0.15419559999999999</Data></Cell>
    <Cell><Data ss:Type="Number">0.2178881</Data></Cell>
    <Cell><Data ss:Type="Number">0.2895721</Data></Cell>
    <Cell><Data ss:Type="Number">0.36216969999999998</Data></Cell>
    <Cell><Data ss:Type="Number">0.42846079999999998</Data></Cell>
    <Cell><Data ss:Type="Number">0.48467450000000001</Data></Cell>
    <Cell><Data ss:Type="Number">0.52876239999999997</Data></Cell>
    <Cell><Data ss:Type="Number">0.56325409999999998</Data></Cell>
    <Cell><Data ss:Type="Number">0.58898930000000005</Data></Cell>
    <Cell><Data ss:Type="Number">0.60870250000000004</Data></Cell>
    <Cell><Data ss:Type="Number">0.62318980000000002</Data></Cell>
    <Cell><Data ss:Type="Number">0.63395190000000001</Data></Cell>
    <Cell><Data ss:Type="Number">0.64152759999999998</Data></Cell>
    <Cell><Data ss:Type="Number">0.64693719999999999</Data></Cell>
    <Cell><Data ss:Type="Number">0.65119550000000004</Data></Cell>
    <Cell><Data ss:Type="Number">0.65438870000000005</Data></Cell>
    <Cell><Data ss:Type="Number">0.65621090000000004</Data></Cell>
    <Cell><Data ss:Type="Number">0.65724070000000001</Data></Cell>
    <Cell><Data ss:Type="Number">0.65792499999999998</Data></Cell>
    <Cell><Data ss:Type="Number">0.65832460000000004</Data></Cell>
    <Cell><Data ss:Type="Number">0.65867249999999999</Data></Cell>
    <Cell><Data ss:Type="Number">0.65913350000000004</Data></Cell>
   </Row>
   <Row ss:AutoFitHeight="0">
    <Cell><Data ss:Type="String">B5</Data></Cell>
    <Cell><Data ss:Type="String"></Data></Cell>
    <Cell><Data ss:Type="String">P4R</Data></Cell>
    <Cell><Data ss:Type="Number">5.8339999999999998E-3</Data></Cell>
    <Cell><Data ss:Type="Number">5.3969999999999999E-3</Data></Cell>
    <Cell><Data ss:Type="Number">4.9202999999999998E-3</Data></Cell>
    <Cell><Data ss:Type="Number">4.3116999999999999E-3</Data></Cell>
    <Cell><Data ss:Type="Number">3.8936999999999999E-3</Data></Cell>
    <Cell><Data ss:Type="Number">3.1920999999999998E-3</Data></Cell>
    <Cell><Data ss:Type="Number">2.4497999999999998E-3</Data></Cell>
    <Cell><Data ss:Type="Number">1.4536E-3</Data></Cell>
    <Cell><Data ss:Type="Number">6.9260000000000003E-4</Data></Cell>
    <Cell><Data ss:Type="Number">3.3800000000000002E-5</Data></Cell>
    <Cell><Data ss:Type="Number">-5.9650000000000002E-4</Data></Cell>
    <Cell><Data ss:Type="Number">-1.2787E-3</Data></Cell>
    <Cell><Data ss:Type="Number">-2.0236E-3</Data></Cell>
    <Cell><Data ss:Type="Number">-2.5306E-3</Data></Cell>
    <Cell><Data ss:Type="Number">-2.9550000000000002E-3</Data></Cell>
    <Cell><Data ss:Type="Number">-3.2702999999999999E-3</Data></Cell>
    <Cell><Data ss:Type="Number">-3.4932000000000001E-3</Data></Cell>
    <Cell><Data ss:Type="Number">-3.7904000000000002E-3</Data></Cell>
    <Cell><Data ss:Type="Number">-3.7337999999999998E-3</Data></Cell>
    <Cell><Data ss:Type="Number">-3.6624000000000001E-3</Data></Cell>
    <Cell><Data ss:Type="Number">-2.9147000000000001E-3</Data></Cell>
    <Cell><Data ss:Type="Number">-2.2824E-3</Data></Cell>
    <Cell><Data ss:Type="Number">-1.4442999999999999E-3</Data></Cell>
    <Cell><Data ss:Type="Number">-6.8490000000000001E-4</Data></Cell>
    <Cell><Data ss:Type="Number">2.262E-4</Data></Cell>
    <Cell><Data ss:Type="Number">1.5364E-3</Data></Cell>
    <Cell><Data ss:Type="Number">3.0387999999999999E-3</Data></Cell>
    <Cell><Data ss:Type="Number">5.4746999999999999E-3</Data></Cell>
    <Cell><Data ss:Type="Number">9.2616E-3</Data></Cell>
    <Cell><Data ss:Type="Number">1.5265600000000001E-2</Data></Cell>
    <Cell><Data ss:Type="Number">2.5036300000000001E-2</Data></Cell>
    <Cell><Data ss:Type="Number">4.0816900000000003E-2</Data></Cell>
    <Cell><Data ss:Type="Number">6.6199300000000003E-2</Data></Cell>
    <Cell><Data ss:Type="Number">0.10509350000000001</Data></Cell>
    <Cell><Data ss:Type="Number">0.1609853</Data></Cell>
    <Cell><Data ss:Type="Number">0.23376920000000001</Data></Cell>
    <Cell><Data ss:Type="Number">0.31716899999999998</Data></Cell>
    <Cell><Data ss:Type="Number">0.39847640000000001</Data></Cell>
    <Cell><Data ss:Type="Number">0.46622140000000001</Data></Cell>
    <Cell><Data ss:Type="Number">0.52057949999999997</Data></Cell>
   </Row>
   <Row ss:AutoFitHeight="0">
    <Cell><Data ss:Type="String">B6</Data></Cell>
    <Cell><Data ss:Type="String"></Data></Cell>
    <Cell><Data ss:Type="String">P4R</Data></Cell>
    <Cell><Data ss:Type="Number">5.2233000000000002E-3</Data></Cell>
    <Cell><Data ss:Type="Number">5.2018000000000003E-3</Data></Cell>
    <Cell><Data ss:Type="Number">5.0712999999999999E-3</Data></Cell>
    <Cell><Data ss:Type="Number">4.4663000000000003E-3</Data></Cell>
    <Cell><Data ss:Type="Number">4.2837999999999999E-3</Data></Cell>
    <Cell><Data ss:Type="Number">3.5990000000000002E-3</Data></Cell>
    <Cell><Data ss:Type="Number">2.9911E-3</Data></Cell>
    <Cell><Data ss:Type="Number">1.9342999999999999E-3</Data></Cell>
    <Cell><Data ss:Type="Number">1.0790999999999999E-3</Data></Cell>
    <Cell><Data ss:Type="Number">1.306E-4</Data></Cell>
    <Cell><Data ss:Type="Number">-4.2210000000000001E-4</Data></Cell>
    <Cell><Data ss:Type="Number">-1.1820000000000001E-3</Data></Cell>
    <Cell><Data ss:Type="Number">-1.8148999999999999E-3</Data></Cell>
    <Cell><Data ss:Type="Number">-2.4488000000000001E-3</Data></Cell>
    <Cell><Data ss:Type="Number">-2.9080999999999998E-3</Data></Cell>
    <Cell><Data ss:Type="Number">-3.3213000000000001E-3</Data></Cell>
    <Cell><Data ss:Type="Number">-3.6066000000000002E-3</Data></Cell>
    <Cell><Data ss:Type="Number">-4.1002E-3</Data></Cell>
    <Cell><Data ss:Type="Number">-4.2367999999999998E-3</Data></Cell>
    <Cell><Data ss:Type="Number">-4.3048000000000001E-3</Data></Cell>
    <Cell><Data ss:Type="Number">-3.6326000000000002E-3</Data></Cell>
    <Cell><Data ss:Type="Number">-3.1959000000000002E-3</Data></Cell>
    <Cell><Data ss:Type="Number">-2.5642999999999998E-3</Data></Cell>
    <Cell><Data ss:Type="Number">-1.7335E-3</Data></Cell>
    <Cell><Data ss:Type="Number">-4.8660000000000001E-4</Data></Cell>
    <Cell><Data ss:Type="Number">1.2181E-3</Data></Cell>
    <Cell><Data ss:Type="Number">3.3043999999999999E-3</Data></Cell>
    <Cell><Data ss:Type="Number">6.6706999999999999E-3</Data></Cell>
    <Cell><Data ss:Type="Number">1.21312E-2</Data></Cell>
    <Cell><Data ss:Type="Number">2.09781E-2</Data></Cell>
    <Cell><Data ss:Type="Number">3.5113100000000001E-2</Data></Cell>
    <Cell><Data ss:Type="Number">5.7994799999999999E-2</Data></Cell>
    <Cell><Data ss:Type="Number">9.3672199999999997E-2</Data></Cell>
    <Cell><Data ss:Type="Number">0.14583389999999999</Data></Cell>
    <Cell><Data ss:Type="Number">0.2146141</Data></Cell>
    <Cell><Data ss:Type="Number">0.29512759999999999</Data></Cell>
    <Cell><Data ss:Type="Number">0.37663170000000001</Data></Cell>
    <Cell><Data ss:Type="Number">0.44688939999999999</Data></Cell>
    <Cell><Data ss:Type="Number">0.4993766</Data></Cell>
    <Cell><Data ss:Type="Number">0.53841640000000002</Data></Cell>
   </Row>
   <Row ss:AutoFitHeight="0">
    <Cell><Data ss:Type="String">B7</Data></Cell>
    <Cell><Data ss:Type="String"></Data></Cell>
    <Cell><Data ss:Type="String">P4R</Data></Cell>
    <Cell><Data ss:Type="Number">4.3353999999999997E-3</Data></Cell>
    <Cell><Data ss:Type="Number">4.4495000000000003E-3</Data></Cell>
    <Cell><Data ss:Type="Number">4.2049000000000001E-3</Data></Cell>
    <Cell><Data ss:Type="Number">3.6186999999999999E-3</Data></Cell>
    <Cell><Data ss:Type="Number">3.3603999999999999E-3</Data></Cell>
    <Cell><Data ss:Type="Number">2.7631000000000001E-3</Data></Cell>
    <Cell><Data ss:Type="Number">2.1614E-3</Data></Cell>
    <Cell><Data ss:Type="Number">1.1272999999999999E-3</Data></Cell>
    <Cell><Data ss:Type="Number">6.2009999999999995E-4</Data></Cell>
    <Cell><Data ss:Type="Number">1.674E-4</Data></Cell>
    <Cell><Data ss:Type="Number">-1.604E-4</Data></Cell>
    <Cell><Data ss:Type="Number">-5.8839999999999999E-4</Data></Cell>
    <Cell><Data ss:Type="Number">-1.2179000000000001E-3</Data></Cell>
    <Cell><Data ss:Type="Number">-1.7273E-3</Data></Cell>
    <Cell><Data ss:Type="Number">-2.3413000000000002E-3</Data></Cell>
    <Cell><Data ss:Type="Number">-2.7973E-3</Data></Cell>
    <Cell><Data ss:Type="Number">-3.0046999999999999E-3</Data></Cell>
    <Cell><Data ss:Type="Number">-3.3866E-3</Data></Cell>
    <Cell><Data ss:Type="Number">-3.349E-3</Data></Cell>
    <Cell><Data ss:Type="Number">-3.7382000000000001E-3</Data></Cell>
    <Cell><Data ss:Type="Number">-3.3578000000000002E-3</Data></Cell>
    <Cell><Data ss:Type="Number">-3.1005999999999998E-3</Data></Cell>
    <Cell><Data ss:Type="Number">-2.3151000000000001E-3</Data></Cell>
    <Cell><Data ss:Type="Number">-1.2244999999999999E-3</Data></Cell>
    <Cell><Data ss:Type="Number">3.7770000000000002E-4</Data></Cell>
    <Cell><Data ss:Type="Number">2.7931000000000002E-3</Data></Cell>
    <Cell><Data ss:Type="Number">5.9664999999999996E-3</Data></Cell>
    <Cell><Data ss:Type="Number">1.09509E-2</Data></Cell>
    <Cell><Data ss:Type="Number">1.9016399999999999E-2</Data></Cell>
    <Cell><Data ss:Type="Number">3.1955200000000003E-2</Data></Cell>
    <Cell><Data ss:Type="Number">5.2637499999999997E-2</Data></Cell>
    <Cell><Data ss:Type="Number">8.4672200000000003E-2</Data></Cell>
    <Cell><Data ss:Type="Number">0.13190070000000001</Data></Cell>
    <Cell><Data ss:Type="Number">0.19586229999999999</Data></Cell>
    <Cell><Data ss:Type="Number">0.27312920000000002</Data></Cell>
    <Cell><Data ss:Type="Number">0.35431430000000003</Data></Cell>
    <Cell><Data ss:Type="Number">0.42750880000000002</Data></Cell>
    <Cell><Data ss:Type="Number">0.48392079999999998</Data></Cell>
    <Cell><Data ss:Type="Number">0.52250509999999994</Data></Cell>
    <Cell><Data ss:Type="Number">0.54976029999999998</Data></Cell>
   </Row>
   <Row ss:AutoFitHeight="0">
    <Cell><Data ss:Type="String">B8</Data></Cell>
    <Cell><Data ss:Type="String"></Data></Cell>
    <Cell><Data ss:Type="String">P4R</Data></Cell>
    <Cell><Data ss:Type="Number">1.9488999999999999E-3</Data></Cell>
    <Cell><Data ss:Type="Number">1.7841000000000001E-3</Data></Cell>
    <Cell><Data ss:Type="Number">1.4607000000000001E-3</Data></Cell>
    <Cell><Data ss:Type="Number">8.5110000000000003E-4</Data></Cell>
    <Cell><Data ss:Type="Number">8.9530000000000002E-4</Data></Cell>
    <Cell><Data ss:Type="Number">7.1699999999999997E-4</Data></Cell>
    <Cell><Data ss:Type="Number">6.6620000000000004E-4</Data></Cell>
    <Cell><Data ss:Type="Number">1.6679999999999999E-4</Data></Cell>
    <Cell><Data ss:Type="Number">-4.0200000000000001E-5</Data></Cell>
    <Cell><Data ss:Type="Number">-3.991E-4</Data></Cell>
    <Cell><Data ss:Type="Number">-5.0020000000000002E-4</Data></Cell>
    <Cell><Data ss:Type="Number">-6.7849999999999996E-4</Data></Cell>
    <Cell><Data ss:Type="Number">-8.0699999999999999E-4</Data></Cell>
    <Cell><Data ss:Type="Number">-8.0670000000000004E-4</Data></Cell>
    <Cell><Data ss:Type="Number">-9.3190000000000005E-4</Data></Cell>
    <Cell><Data ss:Type="Number">-9.7389999999999998E-4</Data></Cell>
    <Cell><Data ss:Type="Number">-8.3730000000000002E-4</Data></Cell>
    <Cell><Data ss:Type="Number">-8.7549999999999998E-4</Data></Cell>
    <Cell><Data ss:Type="Number">-5.04E-4</Data></Cell>
    <Cell><Data ss:Type="Number">-9.6799999999999995E-5</Data></Cell>
    <Cell><Data ss:Type="Number">1.2616999999999999E-3</Data></Cell>
    <Cell><Data ss:Type="Number">3.4573999999999998E-3</Data></Cell>
    <Cell><Data ss:Type="Number">7.3296999999999998E-3</Data></Cell>
    <Cell><Data ss:Type="Number">1.3696699999999999E-2</Data></Cell>
    <Cell><Data ss:Type="Number">2.40176E-2</Data></Cell>
    <Cell><Data ss:Type="Number">4.0734800000000002E-2</Data></Cell>
    <Cell><Data ss:Type="Number">6.6440899999999997E-2</Data></Cell>
    <Cell><Data ss:Type="Number">0.1038671</Data></Cell>
    <Cell><Data ss:Type="Number">0.15401239999999999</Data></Cell>
    <Cell><Data ss:Type="Number">0.21396200000000001</Data></Cell>
    <Cell><Data ss:Type="Number">0.27667180000000002</Data></Cell>
    <Cell><Data ss:Type="Number">0.33333679999999999</Data></Cell>
    <Cell><Data ss:Type="Number">0.37855830000000001</Data></Cell>
    <Cell><Data ss:Type="Number">0.41148259999999998</Data></Cell>
    <Cell><Data ss:Type="Number">0.43478480000000003</Data></Cell>
    <Cell><Data ss:Type="Number">0.45166240000000002</Data></Cell>
    <Cell><Data ss:Type="Number">0.46463729999999998</Data></Cell>
    <Cell><Data ss:Type="Number">0.47446820000000001</Data></Cell>
    <Cell><Data ss:Type="Number">0.48246650000000002</Data></Cell>
    <Cell><Data ss:Type="Number">0.48923339999999998</Data></Cell>
   </Row>
   <Row ss:AutoFitHeight="0">
    <Cell><Data ss:Type="String">C1</Data></Cell>
    <Cell><Data ss:Type="String"></Data></Cell>
    <Cell><Data ss:Type="String">VEGF</Data></Cell>
    <Cell><Data ss:Type="Number">3.9018999999999998E-3</Data></Cell>
    <Cell><Data ss:Type="Number">3.5856999999999998E-3</Data></Cell>
    <Cell><Data ss:Type="Number">2.9745000000000001E-3</Data></Cell>
    <Cell><Data ss:Type="Number">2.2285999999999999E-3</Data></Cell>
    <Cell><Data ss:Type="Number">1.7340999999999999E-3</Data></Cell>
    <Cell><Data ss:Type="Number">1.1479999999999999E-3</Data></Cell>
    <Cell><Data ss:Type="Number">5.3950000000000005E-4</Data></Cell>
    <Cell><Data ss:Type="Number">-4.3639999999999998E-4</Data></Cell>
    <Cell><Data ss:Type="Number">-1.1715E-3</Data></Cell>
    <Cell><Data ss:Type="Number">-1.7048E-3</Data></Cell>
    <Cell><Data ss:Type="Number">-1.6168000000000001E-3</Data></Cell>
    <Cell><Data ss:Type="Number">-1.5176E-3</Data></Cell>
    <Cell><Data ss:Type="Number">-1.4829000000000001E-3</Data></Cell>
    <Cell><Data ss:Type="Number">-1.3534E-3</Data></Cell>
    <Cell><Data ss:Type="Number">-1.1604E-3</Data></Cell>
    <Cell><Data ss:Type="Number">-6.5669999999999997E-4</Data></Cell>
    <Cell><Data ss:Type="Number">4.5750000000000001E-4</Data></Cell>
    <Cell><Data ss:Type="Number">1.9465000000000001E-3</Data></Cell>
    <Cell><Data ss:Type="Number">4.1120000000000002E-3</Data></Cell>
    <Cell><Data ss:Type="Number">6.8653999999999998E-3</Data></Cell>
    <Cell><Data ss:Type="Number">1.25813E-2</Data></Cell>
    <Cell><Data ss:Type="Number">2.1676399999999998E-2</Data></Cell>
    <Cell><Data ss:Type="Number">3.65843E-2</Data></Cell>
    <Cell><Data ss:Type="Number">5.9256000000000003E-2</Data></Cell>
    <Cell><Data ss:Type="Number">9.36805E-2</Data></Cell>
    <Cell><Data ss:Type="Number">0.14165249999999999</Data></Cell>
    <Cell><Data ss:Type="Number">0.20089370000000001</Data></Cell>
    <Cell><Data ss:Type="Number">0.2645361</Data></Cell>
    <Cell><Data ss:Type="Number">0.32449020000000001</Data></Cell>
    <Cell><Data ss:Type="Number">0.37413580000000002</Data></Cell>
    <Cell><Data ss:Type="Number">0.41265570000000001</Data></Cell>
    <Cell><Data ss:Type="Number">0.44056430000000002</Data></Cell>
    <Cell><Data ss:Type="Number">0.4613331</Data></Cell>
    <Cell><Data ss:Type="Number">0.47688219999999998</Data></Cell>
    <Cell><Data ss:Type="Number">0.48861749999999998</Data></Cell>
    <Cell><Data ss:Type="Number">0.4974324</Data></Cell>
    <Cell><Data ss:Type="Number">0.50381430000000005</Data></Cell>
    <Cell><Data ss:Type="Number">0.50865119999999997</Data></Cell>
    <Cell><Data ss:Type="Number">0.51237560000000004</Data></Cell>
    <Cell><Data ss:Type="Number">0.51519550000000003</Data></Cell>
   </Row>
   <Row ss:AutoFitHeight="0">
    <Cell><Data ss:Type="String">C2</Data></Cell>
    <Cell><Data ss:Type="String"></Data></Cell>
    <Cell><Data ss:Type="String">VEGF</Data></Cell>
    <Cell><Data ss:Type="Number">2.9914E-3</Data></Cell>
    <Cell><Data ss:Type="Number">2.2858000000000002E-3</Data></Cell>
    <Cell><Data ss:Type="Number">1.766E-3</Data></Cell>
    <Cell><Data ss:Type="Number">1.0811E-3</Data></Cell>
    <Cell><Data ss:Type="Number">8.1919999999999996E-4</Data></Cell>
    <Cell><Data ss:Type="Number">3.6289999999999998E-4</Data></Cell>
    <Cell><Data ss:Type="Number">3.93E-5</Data></Cell>
    <Cell><Data ss:Type="Number">-5.2400000000000005E-4</Data></Cell>
    <Cell><Data ss:Type="Number">-9.1040000000000001E-4</Data></Cell>
    <Cell><Data ss:Type="Number">-1.0241E-3</Data></Cell>
    <Cell><Data ss:Type="Number">-7.7839999999999995E-4</Data></Cell>
    <Cell><Data ss:Type="Number">-6.6770000000000002E-4</Data></Cell>
    <Cell><Data ss:Type="Number">-7.2789999999999997E-4</Data></Cell>
    <Cell><Data ss:Type="Number">-4.8210000000000001E-4</Data></Cell>
    <Cell><Data ss:Type="Number">-1.099E-4</Data></Cell>
    <Cell><Data ss:Type="Number">8.6950000000000005E-4</Data></Cell>
    <Cell><Data ss:Type="Number">2.346E-3</Data></Cell>
    <Cell><Data ss:Type="Number">4.6239999999999996E-3</Data></Cell>
    <Cell><Data ss:Type="Number">7.8609999999999999E-3</Data></Cell>
    <Cell><Data ss:Type="Number">1.23295E-2</Data></Cell>
    <Cell><Data ss:Type="Number">1.9879500000000001E-2</Data></Cell>
    <Cell><Data ss:Type="Number">3.1328000000000002E-2</Data></Cell>
    <Cell><Data ss:Type="Number">4.8024499999999998E-2</Data></Cell>
    <Cell><Data ss:Type="Number">6.9670599999999999E-2</Data></Cell>
    <Cell><Data ss:Type="Number">9.5624700000000007E-2</Data></Cell>
    <Cell><Data ss:Type="Number">0.1233633</Data></Cell>
    <Cell><Data ss:Type="Number">0.1496864</Data></Cell>
    <Cell><Data ss:Type="Number">0.17215469999999999</Data></Cell>
    <Cell><Data ss:Type="Number">0.18988940000000001</Data></Cell>
    <Cell><Data ss:Type="Number">0.20314760000000001</Data></Cell>
    <Cell><Data ss:Type="Number">0.21325330000000001</Data></Cell>
    <Cell><Data ss:Type="Number">0.2206323</Data></Cell>
    <Cell><Data ss:Type="Number">0.2260837</Data></Cell>
    <Cell><Data ss:Type="Number">0.2294976</Data></Cell>
    <Cell><Data ss:Type="Number">0.2316936</Data></Cell>
    <Cell><Data ss:Type="Number">0.23268169999999999</Data></Cell>
    <Cell><Data ss:Type="Number">0.23332220000000001</Data></Cell>
    <Cell><Data ss:Type="Number">0.23313159999999999</Data></Cell>
    <Cell><Data ss:Type="Number">0.2326298</Data></Cell>
    <Cell><Data ss:Type="Number">0.2313316</Data></Cell>
   </Row>
   <Row ss:AutoFitHeight="0">
    <Cell><Data ss:Type="String">C3</Data></Cell>
    <Cell><Data ss:Type="String"></Data></Cell>
    <Cell><Data ss:Type="String">VEGF</Data></Cell>
    <Cell><Data ss:Type="Number">4.9227999999999997E-3</Data></Cell>
    <Cell><Data ss:Type="Number">4.1543999999999999E-3</Data></Cell>
    <Cell><Data ss:Type="Number">3.3489000000000001E-3</Data></Cell>
    <Cell><Data ss:Type="Number">2.4363000000000002E-3</Data></Cell>
    <Cell><Data ss:Type="Number">1.9426000000000001E-3</Data></Cell>
    <Cell><Data ss:Type="Number">1.1850999999999999E-3</Data></Cell>
    <Cell><Data ss:Type="Number">5.5509999999999999E-4</Data></Cell>
    <Cell><Data ss:Type="Number">-5.4129999999999998E-4</Data></Cell>
    <Cell><Data ss:Type="Number">-1.1406000000000001E-3</Data></Cell>
    <Cell><Data ss:Type="Number">-1.9429E-3</Data></Cell>
    <Cell><Data ss:Type="Number">-1.7748E-3</Data></Cell>
    <Cell><Data ss:Type="Number">-1.9829000000000001E-3</Data></Cell>
    <Cell><Data ss:Type="Number">-1.7455000000000001E-3</Data></Cell>
    <Cell><Data ss:Type="Number">-1.655E-3</Data></Cell>
    <Cell><Data ss:Type="Number">-1.1908999999999999E-3</Data></Cell>
    <Cell><Data ss:Type="Number">4.21E-5</Data></Cell>
    <Cell><Data ss:Type="Number">2.098E-3</Data></Cell>
    <Cell><Data ss:Type="Number">5.2214000000000002E-3</Data></Cell>
    <Cell><Data ss:Type="Number">9.5434999999999999E-3</Data></Cell>
    <Cell><Data ss:Type="Number">1.5666200000000002E-2</Data></Cell>
    <Cell><Data ss:Type="Number">2.57381E-2</Data></Cell>
    <Cell><Data ss:Type="Number">4.1610099999999997E-2</Data></Cell>
    <Cell><Data ss:Type="Number">6.6530300000000001E-2</Data></Cell>
    <Cell><Data ss:Type="Number">0.1029424</Data></Cell>
    <Cell><Data ss:Type="Number">0.15238099999999999</Data></Cell>
    <Cell><Data ss:Type="Number">0.21240999999999999</Data></Cell>
    <Cell><Data ss:Type="Number">0.2762462</Data></Cell>
    <Cell><Data ss:Type="Number">0.3357176</Data></Cell>
    <Cell><Data ss:Type="Number">0.38495400000000002</Data></Cell>
    <Cell><Data ss:Type="Number">0.422184</Data></Cell>
    <Cell><Data ss:Type="Number">0.44976890000000003</Data></Cell>
    <Cell><Data ss:Type="Number">0.4700743</Data></Cell>
    <Cell><Data ss:Type="Number">0.48529929999999999</Data></Cell>
    <Cell><Data ss:Type="Number">0.4965002</Data></Cell>
    <Cell><Data ss:Type="Number">0.50483820000000001</Data></Cell>
    <Cell><Data ss:Type="Number">0.51117939999999995</Data></Cell>
    <Cell><Data ss:Type="Number">0.51614649999999995</Data></Cell>
    <Cell><Data ss:Type="Number">0.51955260000000003</Data></Cell>
    <Cell><Data ss:Type="Number">0.52225489999999997</Data></Cell>
    <Cell><Data ss:Type="Number">0.52403040000000001</Data></Cell>
   </Row>
   <Row ss:AutoFitHeight="0">
    <Cell><Data ss:Type="String">C4</Data></Cell>
    <Cell><Data ss:Type="String"></Data></Cell>
    <Cell><Data ss:Type="String">VEGF</Data></Cell>
    <Cell><Data ss:Type="Number">6.9924999999999996E-3</Data></Cell>
    <Cell><Data ss:Type="Number">4.6665999999999999E-3</Data></Cell>
    <Cell><Data ss:Type="Number">2.7640999999999998E-3</Data></Cell>
    <Cell><Data ss:Type="Number">1.2325999999999999E-3</Data></Cell>
    <Cell><Data ss:Type="Number">6.8320000000000002E-4</Data></Cell>
    <Cell><Data ss:Type="Number">-3.1320000000000002E-4</Data></Cell>
    <Cell><Data ss:Type="Number">-9.3700000000000001E-4</Data></Cell>
    <Cell><Data ss:Type="Number">-1.6894E-3</Data></Cell>
    <Cell><Data ss:Type="Number">-1.6930000000000001E-3</Data></Cell>
    <Cell><Data ss:Type="Number">-1.4103E-3</Data></Cell>
    <Cell><Data ss:Type="Number">-3.9800000000000002E-4</Data></Cell>
    <Cell><Data ss:Type="Number">1.0660000000000001E-3</Data></Cell>
    <Cell><Data ss:Type="Number">3.2560000000000002E-3</Data></Cell>
    <Cell><Data ss:Type="Number">6.9255999999999996E-3</Data></Cell>
    <Cell><Data ss:Type="Number">1.29344E-2</Data></Cell>
    <Cell><Data ss:Type="Number">2.29648E-2</Data></Cell>
    <Cell><Data ss:Type="Number">3.9034399999999997E-2</Data></Cell>
    <Cell><Data ss:Type="Number">6.3533300000000001E-2</Data></Cell>
    <Cell><Data ss:Type="Number">9.9524100000000004E-2</Data></Cell>
    <Cell><Data ss:Type="Number">0.1474319</Data></Cell>
    <Cell><Data ss:Type="Number">0.20662829999999999</Data></Cell>
    <Cell><Data ss:Type="Number">0.26956920000000001</Data></Cell>
    <Cell><Data ss:Type="Number">0.32962150000000001</Data></Cell>
    <Cell><Data ss:Type="Number">0.37923709999999999</Data></Cell>
    <Cell><Data ss:Type="Number">0.41783979999999998</Data></Cell>
    <Cell><Data ss:Type="Number">0.44649109999999997</Data></Cell>
    <Cell><Data ss:Type="Number">0.46756910000000002</Data></Cell>
    <Cell><Data ss:Type="Number">0.48351149999999998</Data></Cell>
    <Cell><Data ss:Type="Number">0.49529440000000002</Data></Cell>
    <Cell><Data ss:Type="Number">0.50420739999999997</Data></Cell>
    <Cell><Data ss:Type="Number">0.51066579999999995</Data></Cell>
    <Cell><Data ss:Type="Number">0.51501870000000005</Data></Cell>
    <Cell><Data ss:Type="Number">0.51853349999999998</Data></Cell>
    <Cell><Data ss:Type="Number">0.52085870000000001</Data></Cell>
    <Cell><Data ss:Type="Number">0.52254</Data></Cell>
    <Cell><Data ss:Type="Number">0.52290320000000001</Data></Cell>
    <Cell><Data ss:Type="Number">0.52276809999999996</Data></Cell>
    <Cell><Data ss:Type="Number">0.52212559999999997</Data></Cell>
    <Cell><Data ss:Type="Number">0.52129270000000005</Data></Cell>
    <Cell><Data ss:Type="Number">0.51974430000000005</Data></Cell>
   </Row>
   <Row ss:AutoFitHeight="0">
    <Cell><Data ss:Type="String">C5</Data></Cell>
    <Cell><Data ss:Type="String"></Data></Cell>
    <Cell><Data ss:Type="String">VEGF</Data></Cell>
    <Cell><Data ss:Type="Number">4.6365E-3</Data></Cell>
    <Cell><Data ss:Type="Number">3.8333E-3</Data></Cell>
    <Cell><Data ss:Type="Number">3.0266999999999998E-3</Data></Cell>
    <Cell><Data ss:Type="Number">2.1037999999999999E-3</Data></Cell>
    <Cell><Data ss:Type="Number">1.5705999999999999E-3</Data></Cell>
    <Cell><Data ss:Type="Number">8.3540000000000003E-4</Data></Cell>
    <Cell><Data ss:Type="Number">1.459E-4</Data></Cell>
    <Cell><Data ss:Type="Number">-6.5479999999999998E-4</Data></Cell>
    <Cell><Data ss:Type="Number">-1.3265E-3</Data></Cell>
    <Cell><Data ss:Type="Number">-1.7907999999999999E-3</Data></Cell>
    <Cell><Data ss:Type="Number">-1.8311E-3</Data></Cell>
    <Cell><Data ss:Type="Number">-1.6544999999999999E-3</Data></Cell>
    <Cell><Data ss:Type="Number">-1.3328999999999999E-3</Data></Cell>
    <Cell><Data ss:Type="Number">-7.5120000000000004E-4</Data></Cell>
    <Cell><Data ss:Type="Number">5.1199999999999998E-5</Data></Cell>
    <Cell><Data ss:Type="Number">1.6841E-3</Data></Cell>
    <Cell><Data ss:Type="Number">4.0235000000000002E-3</Data></Cell>
    <Cell><Data ss:Type="Number">7.5653999999999999E-3</Data></Cell>
    <Cell><Data ss:Type="Number">1.2393E-2</Data></Cell>
    <Cell><Data ss:Type="Number">1.9485200000000001E-2</Data></Cell>
    <Cell><Data ss:Type="Number">3.11968E-2</Data></Cell>
    <Cell><Data ss:Type="Number">4.9189700000000003E-2</Data></Cell>
    <Cell><Data ss:Type="Number">7.61738E-2</Data></Cell>
    <Cell><Data ss:Type="Number">0.1129655</Data></Cell>
    <Cell><Data ss:Type="Number">0.15943360000000001</Data></Cell>
    <Cell><Data ss:Type="Number">0.21130689999999999</Data></Cell>
    <Cell><Data ss:Type="Number">0.26225619999999999</Data></Cell>
    <Cell><Data ss:Type="Number">0.30672490000000002</Data></Cell>
    <Cell><Data ss:Type="Number">0.34217510000000001</Data></Cell>
    <Cell><Data ss:Type="Number">0.3689886</Data></Cell>
    <Cell><Data ss:Type="Number">0.38900699999999999</Data></Cell>
    <Cell><Data ss:Type="Number">0.40387309999999998</Data></Cell>
    <Cell><Data ss:Type="Number">0.41501270000000001</Data></Cell>
    <Cell><Data ss:Type="Number">0.4233478</Data></Cell>
    <Cell><Data ss:Type="Number">0.42983209999999999</Data></Cell>
    <Cell><Data ss:Type="Number">0.43449280000000001</Data></Cell>
    <Cell><Data ss:Type="Number">0.4383571</Data></Cell>
    <Cell><Data ss:Type="Number">0.4409864</Data></Cell>
    <Cell><Data ss:Type="Number">0.44306010000000001</Data></Cell>
    <Cell><Data ss:Type="Number">0.44397900000000001</Data></Cell>
   </Row>
   <Row ss:AutoFitHeight="0">
    <Cell><Data ss:Type="String">C6</Data></Cell>
    <Cell><Data ss:Type="String"></Data></Cell>
    <Cell><Data ss:Type="String">VEGF</Data></Cell>
    <Cell><Data ss:Type="Number">5.1869999999999998E-3</Data></Cell>
    <Cell><Data ss:Type="Number">4.7848999999999999E-3</Data></Cell>
    <Cell><Data ss:Type="Number">4.0382999999999999E-3</Data></Cell>
    <Cell><Data ss:Type="Number">2.9891000000000002E-3</Data></Cell>
    <Cell><Data ss:Type="Number">2.1332E-3</Data></Cell>
    <Cell><Data ss:Type="Number">1.4384000000000001E-3</Data></Cell>
    <Cell><Data ss:Type="Number">4.6660000000000001E-4</Data></Cell>
    <Cell><Data ss:Type="Number">-5.7109999999999995E-4</Data></Cell>
    <Cell><Data ss:Type="Number">-1.4762E-3</Data></Cell>
    <Cell><Data ss:Type="Number">-1.9945000000000002E-3</Data></Cell>
    <Cell><Data ss:Type="Number">-2.0016999999999999E-3</Data></Cell>
    <Cell><Data ss:Type="Number">-2.0455E-3</Data></Cell>
    <Cell><Data ss:Type="Number">-2.0463E-3</Data></Cell>
    <Cell><Data ss:Type="Number">-1.9139000000000001E-3</Data></Cell>
    <Cell><Data ss:Type="Number">-1.6152E-3</Data></Cell>
    <Cell><Data ss:Type="Number">-7.3760000000000004E-4</Data></Cell>
    <Cell><Data ss:Type="Number">7.4930000000000005E-4</Data></Cell>
    <Cell><Data ss:Type="Number">2.6610000000000002E-3</Data></Cell>
    <Cell><Data ss:Type="Number">5.2207E-3</Data></Cell>
    <Cell><Data ss:Type="Number">8.2693000000000003E-3</Data></Cell>
    <Cell><Data ss:Type="Number">1.3766E-2</Data></Cell>
    <Cell><Data ss:Type="Number">2.18006E-2</Data></Cell>
    <Cell><Data ss:Type="Number">3.4788199999999998E-2</Data></Cell>
    <Cell><Data ss:Type="Number">5.3644600000000001E-2</Data></Cell>
    <Cell><Data ss:Type="Number">8.21133E-2</Data></Cell>
    <Cell><Data ss:Type="Number">0.122587</Data></Cell>
    <Cell><Data ss:Type="Number">0.1750591</Data></Cell>
    <Cell><Data ss:Type="Number">0.23571239999999999</Data></Cell>
    <Cell><Data ss:Type="Number">0.2964099</Data></Cell>
    <Cell><Data ss:Type="Number">0.3506707</Data></Cell>
    <Cell><Data ss:Type="Number">0.39437440000000001</Data></Cell>
    <Cell><Data ss:Type="Number">0.42790309999999998</Data></Cell>
    <Cell><Data ss:Type="Number">0.45303929999999998</Data></Cell>
    <Cell><Data ss:Type="Number">0.47172199999999997</Data></Cell>
    <Cell><Data ss:Type="Number">0.48619709999999999</Data></Cell>
    <Cell><Data ss:Type="Number">0.49730479999999999</Data></Cell>
    <Cell><Data ss:Type="Number">0.50631090000000001</Data></Cell>
    <Cell><Data ss:Type="Number">0.51285689999999995</Data></Cell>
    <Cell><Data ss:Type="Number">0.51779620000000004</Data></Cell>
    <Cell><Data ss:Type="Number">0.52145439999999998</Data></Cell>
   </Row>
   <Row ss:AutoFitHeight="0">
    <Cell><Data ss:Type="String">C7</Data></Cell>
    <Cell><Data ss:Type="String"></Data></Cell>
    <Cell><Data ss:Type="String">VEGF</Data></Cell>
    <Cell><Data ss:Type="Number">3.3790000000000001E-3</Data></Cell>
    <Cell><Data ss:Type="Number">3.1821000000000002E-3</Data></Cell>
    <Cell><Data ss:Type="Number">2.7192000000000002E-3</Data></Cell>
    <Cell><Data ss:Type="Number">1.8037000000000001E-3</Data></Cell>
    <Cell><Data ss:Type="Number">1.1236E-3</Data></Cell>
    <Cell><Data ss:Type="Number">3.7879999999999999E-4</Data></Cell>
    <Cell><Data ss:Type="Number">-2.7480000000000001E-4</Data></Cell>
    <Cell><Data ss:Type="Number">-9.1080000000000002E-4</Data></Cell>
    <Cell><Data ss:Type="Number">-1.4063000000000001E-3</Data></Cell>
    <Cell><Data ss:Type="Number">-1.637E-3</Data></Cell>
    <Cell><Data ss:Type="Number">-1.3795999999999999E-3</Data></Cell>
    <Cell><Data ss:Type="Number">-8.8069999999999999E-4</Data></Cell>
    <Cell><Data ss:Type="Number">3.93E-5</Data></Cell>
    <Cell><Data ss:Type="Number">1.1804000000000001E-3</Data></Cell>
    <Cell><Data ss:Type="Number">2.8584000000000001E-3</Data></Cell>
    <Cell><Data ss:Type="Number">5.5109E-3</Data></Cell>
    <Cell><Data ss:Type="Number">1.00588E-2</Data></Cell>
    <Cell><Data ss:Type="Number">1.7117899999999998E-2</Data></Cell>
    <Cell><Data ss:Type="Number">2.8214599999999999E-2</Data></Cell>
    <Cell><Data ss:Type="Number">4.5232500000000002E-2</Data></Cell>
    <Cell><Data ss:Type="Number">7.1724499999999997E-2</Data></Cell>
    <Cell><Data ss:Type="Number">0.11019279999999999</Data></Cell>
    <Cell><Data ss:Type="Number">0.16147349999999999</Data></Cell>
    <Cell><Data ss:Type="Number">0.22128980000000001</Data></Cell>
    <Cell><Data ss:Type="Number">0.28263110000000002</Data></Cell>
    <Cell><Data ss:Type="Number">0.33825490000000002</Data></Cell>
    <Cell><Data ss:Type="Number">0.3837486</Data></Cell>
    <Cell><Data ss:Type="Number">0.41887790000000003</Data></Cell>
    <Cell><Data ss:Type="Number">0.44480979999999998</Data></Cell>
    <Cell><Data ss:Type="Number">0.4643002</Data></Cell>
    <Cell><Data ss:Type="Number">0.47890050000000001</Data></Cell>
    <Cell><Data ss:Type="Number">0.48999579999999998</Data></Cell>
    <Cell><Data ss:Type="Number">0.4989498</Data></Cell>
    <Cell><Data ss:Type="Number">0.50576949999999998</Data></Cell>
    <Cell><Data ss:Type="Number">0.51169770000000003</Data></Cell>
    <Cell><Data ss:Type="Number">0.51609830000000001</Data></Cell>
    <Cell><Data ss:Type="Number">0.51950649999999998</Data></Cell>
    <Cell><Data ss:Type="Number">0.52181639999999996</Data></Cell>
    <Cell><Data ss:Type="Number">0.5232888</Data></Cell>
    <Cell><Data ss:Type="Number">0.52433569999999996</Data></Cell>
   </Row>
   <Row ss:AutoFitHeight="0">
    <Cell><Data ss:Type="String">C8</Data></Cell>
    <Cell><Data ss:Type="String"></Data></Cell>
    <Cell><Data ss:Type="String">VEGF</Data></Cell>
    <Cell><Data ss:Type="Number">6.3718000000000004E-3</Data></Cell>
    <Cell><Data ss:Type="Number">5.2065999999999996E-3</Data></Cell>
    <Cell><Data ss:Type="Number">3.8831999999999998E-3</Data></Cell>
    <Cell><Data ss:Type="Number">2.2290999999999999E-3</Data></Cell>
    <Cell><Data ss:Type="Number">9.7380000000000003E-4</Data></Cell>
    <Cell><Data ss:Type="Number">-1.7420000000000001E-4</Data></Cell>
    <Cell><Data ss:Type="Number">-8.0159999999999997E-4</Data></Cell>
    <Cell><Data ss:Type="Number">-1.3270999999999999E-3</Data></Cell>
    <Cell><Data ss:Type="Number">-1.5774999999999999E-3</Data></Cell>
    <Cell><Data ss:Type="Number">-1.846E-3</Data></Cell>
    <Cell><Data ss:Type="Number">-1.6041E-3</Data></Cell>
    <Cell><Data ss:Type="Number">-1.2482000000000001E-3</Data></Cell>
    <Cell><Data ss:Type="Number">-5.1909999999999999E-4</Data></Cell>
    <Cell><Data ss:Type="Number">3.436E-4</Data></Cell>
    <Cell><Data ss:Type="Number">1.554E-3</Data></Cell>
    <Cell><Data ss:Type="Number">3.6085000000000002E-3</Data></Cell>
    <Cell><Data ss:Type="Number">7.0346000000000002E-3</Data></Cell>
    <Cell><Data ss:Type="Number">1.20689E-2</Data></Cell>
    <Cell><Data ss:Type="Number">2.0037099999999999E-2</Data></Cell>
    <Cell><Data ss:Type="Number">3.2001099999999998E-2</Data></Cell>
    <Cell><Data ss:Type="Number">5.1338599999999998E-2</Data></Cell>
    <Cell><Data ss:Type="Number">7.9306399999999999E-2</Data></Cell>
    <Cell><Data ss:Type="Number">0.1179429</Data></Cell>
    <Cell><Data ss:Type="Number">0.16539699999999999</Data></Cell>
    <Cell><Data ss:Type="Number">0.2180048</Data></Cell>
    <Cell><Data ss:Type="Number">0.26913710000000002</Data></Cell>
    <Cell><Data ss:Type="Number">0.31385259999999998</Data></Cell>
    <Cell><Data ss:Type="Number">0.34934589999999999</Data></Cell>
    <Cell><Data ss:Type="Number">0.37661790000000001</Data></Cell>
    <Cell><Data ss:Type="Number">0.39673900000000001</Data></Cell>
    <Cell><Data ss:Type="Number">0.4119971</Data></Cell>
    <Cell><Data ss:Type="Number">0.42346200000000001</Data></Cell>
    <Cell><Data ss:Type="Number">0.43223820000000002</Data></Cell>
    <Cell><Data ss:Type="Number">0.43845669999999998</Data></Cell>
    <Cell><Data ss:Type="Number">0.44323430000000003</Data></Cell>
    <Cell><Data ss:Type="Number">0.44663419999999998</Data></Cell>
    <Cell><Data ss:Type="Number">0.44941170000000003</Data></Cell>
    <Cell><Data ss:Type="Number">0.45060529999999999</Data></Cell>
    <Cell><Data ss:Type="Number">0.4513972</Data></Cell>
    <Cell><Data ss:Type="Number">0.45179720000000001</Data></Cell>
   </Row>
   <Row ss:AutoFitHeight="0">
    <Cell><Data ss:Type="String">D1</Data></Cell>
    <Cell><Data ss:Type="String"></Data></Cell>
    <Cell><Data ss:Type="String">VEGF</Data></Cell>
    <Cell><Data ss:Type="Number">3.3741999999999999E-3</Data></Cell>
    <Cell><Data ss:Type="Number">3.3189000000000001E-3</Data></Cell>
    <Cell><Data ss:Type="Number">3.0585E-3</Data></Cell>
    <Cell><Data ss:Type="Number">2.3958999999999999E-3</Data></Cell>
    <Cell><Data ss:Type="Number">1.9876E-3</Data></Cell>
    <Cell><Data ss:Type="Number">1.1846000000000001E-3</Data></Cell>
    <Cell><Data ss:Type="Number">3.8420000000000001E-4</Data></Cell>
    <Cell><Data ss:Type="Number">-6.7040000000000003E-4</Data></Cell>
    <Cell><Data ss:Type="Number">-1.2646999999999999E-3</Data></Cell>
    <Cell><Data ss:Type="Number">-1.6703E-3</Data></Cell>
    <Cell><Data ss:Type="Number">-1.5019E-3</Data></Cell>
    <Cell><Data ss:Type="Number">-1.5677E-3</Data></Cell>
    <Cell><Data ss:Type="Number">-1.6659000000000001E-3</Data></Cell>
    <Cell><Data ss:Type="Number">-1.3718000000000001E-3</Data></Cell>
    <Cell><Data ss:Type="Number">-9.3210000000000005E-4</Data></Cell>
    <Cell><Data ss:Type="Number">2.374E-4</Data></Cell>
    <Cell><Data ss:Type="Number">1.7325000000000001E-3</Data></Cell>
    <Cell><Data ss:Type="Number">4.3693999999999998E-3</Data></Cell>
    <Cell><Data ss:Type="Number">7.9486999999999995E-3</Data></Cell>
    <Cell><Data ss:Type="Number">1.31273E-2</Data></Cell>
    <Cell><Data ss:Type="Number">2.19063E-2</Data></Cell>
    <Cell><Data ss:Type="Number">3.61678E-2</Data></Cell>
    <Cell><Data ss:Type="Number">5.91256E-2</Data></Cell>
    <Cell><Data ss:Type="Number">9.3993900000000005E-2</Data></Cell>
    <Cell><Data ss:Type="Number">0.14340610000000001</Data></Cell>
    <Cell><Data ss:Type="Number">0.20583879999999999</Data></Cell>
    <Cell><Data ss:Type="Number">0.27450730000000001</Data></Cell>
    <Cell><Data ss:Type="Number">0.34102749999999998</Data></Cell>
    <Cell><Data ss:Type="Number">0.39712589999999998</Data></Cell>
    <Cell><Data ss:Type="Number">0.44079059999999998</Data></Cell>
    <Cell><Data ss:Type="Number">0.47225109999999998</Data></Cell>
    <Cell><Data ss:Type="Number">0.49530740000000001</Data></Cell>
    <Cell><Data ss:Type="Number">0.51208929999999997</Data></Cell>
    <Cell><Data ss:Type="Number">0.52500519999999995</Data></Cell>
    <Cell><Data ss:Type="Number">0.53449469999999999</Data></Cell>
    <Cell><Data ss:Type="Number">0.54170720000000006</Data></Cell>
    <Cell><Data ss:Type="Number">0.54702660000000003</Data></Cell>
    <Cell><Data ss:Type="Number">0.55097689999999999</Data></Cell>
    <Cell><Data ss:Type="Number">0.55434839999999996</Data></Cell>
    <Cell><Data ss:Type="Number">0.557473</Data></Cell>
   </Row>
   <Row ss:AutoFitHeight="0">
    <Cell><Data ss:Type="String">D2</Data></Cell>
    <Cell><Data ss:Type="String"></Data></Cell>
    <Cell><Data ss:Type="String">VEGF</Data></Cell>
    <Cell><Data ss:Type="Number">4.3122000000000004E-3</Data></Cell>
    <Cell><Data ss:Type="Number">4.1834000000000003E-3</Data></Cell>
    <Cell><Data ss:Type="Number">3.7320000000000001E-3</Data></Cell>
    <Cell><Data ss:Type="Number">2.7992999999999998E-3</Data></Cell>
    <Cell><Data ss:Type="Number">1.9009999999999999E-3</Data></Cell>
    <Cell><Data ss:Type="Number">8.8029999999999998E-4</Data></Cell>
    <Cell><Data ss:Type="Number">-1.8560000000000001E-4</Data></Cell>
    <Cell><Data ss:Type="Number">-1.0264E-3</Data></Cell>
    <Cell><Data ss:Type="Number">-1.5382E-3</Data></Cell>
    <Cell><Data ss:Type="Number">-1.9810000000000001E-3</Data></Cell>
    <Cell><Data ss:Type="Number">-1.9526000000000001E-3</Data></Cell>
    <Cell><Data ss:Type="Number">-2.0089000000000001E-3</Data></Cell>
    <Cell><Data ss:Type="Number">-1.449E-3</Data></Cell>
    <Cell><Data ss:Type="Number">-2.3110000000000001E-4</Data></Cell>
    <Cell><Data ss:Type="Number">1.6172000000000001E-3</Data></Cell>
    <Cell><Data ss:Type="Number">4.9423000000000002E-3</Data></Cell>
    <Cell><Data ss:Type="Number">9.2318000000000001E-3</Data></Cell>
    <Cell><Data ss:Type="Number">1.6055199999999999E-2</Data></Cell>
    <Cell><Data ss:Type="Number">2.52252E-2</Data></Cell>
    <Cell><Data ss:Type="Number">3.96158E-2</Data></Cell>
    <Cell><Data ss:Type="Number">6.2049800000000002E-2</Data></Cell>
    <Cell><Data ss:Type="Number">9.6298599999999998E-2</Data></Cell>
    <Cell><Data ss:Type="Number">0.14446529999999999</Data></Cell>
    <Cell><Data ss:Type="Number">0.20546139999999999</Data></Cell>
    <Cell><Data ss:Type="Number">0.27320129999999998</Data></Cell>
    <Cell><Data ss:Type="Number">0.33859349999999999</Data></Cell>
    <Cell><Data ss:Type="Number">0.3940535</Data></Cell>
    <Cell><Data ss:Type="Number">0.43723269999999997</Data></Cell>
    <Cell><Data ss:Type="Number">0.46899170000000001</Data></Cell>
    <Cell><Data ss:Type="Number">0.4921278</Data></Cell>
    <Cell><Data ss:Type="Number">0.50908679999999995</Data></Cell>
    <Cell><Data ss:Type="Number">0.52154540000000005</Data></Cell>
    <Cell><Data ss:Type="Number">0.53110800000000002</Data></Cell>
    <Cell><Data ss:Type="Number">0.5382015</Data></Cell>
    <Cell><Data ss:Type="Number">0.54351939999999999</Data></Cell>
    <Cell><Data ss:Type="Number">0.54696449999999996</Data></Cell>
    <Cell><Data ss:Type="Number">0.54949890000000001</Data></Cell>
    <Cell><Data ss:Type="Number">0.5508883</Data></Cell>
    <Cell><Data ss:Type="Number">0.55148949999999997</Data></Cell>
    <Cell><Data ss:Type="Number">0.55111189999999999</Data></Cell>
   </Row>
   <Row ss:AutoFitHeight="0">
    <Cell><Data ss:Type="String">D3</Data></Cell>
    <Cell><Data ss:Type="String"></Data></Cell>
    <Cell><Data ss:Type="String">VEGF</Data></Cell>
    <Cell><Data ss:Type="Number">7.4111000000000003E-3</Data></Cell>
    <Cell><Data ss:Type="Number">6.2868000000000004E-3</Data></Cell>
    <Cell><Data ss:Type="Number">5.0473000000000002E-3</Data></Cell>
    <Cell><Data ss:Type="Number">3.6389E-3</Data></Cell>
    <Cell><Data ss:Type="Number">2.4026999999999998E-3</Data></Cell>
    <Cell><Data ss:Type="Number">1.0946E-3</Data></Cell>
    <Cell><Data ss:Type="Number">-2.2359999999999999E-4</Data></Cell>
    <Cell><Data ss:Type="Number">-1.2512999999999999E-3</Data></Cell>
    <Cell><Data ss:Type="Number">-2.0349000000000001E-3</Data></Cell>
    <Cell><Data ss:Type="Number">-2.6337000000000001E-3</Data></Cell>
    <Cell><Data ss:Type="Number">-2.7333000000000001E-3</Data></Cell>
    <Cell><Data ss:Type="Number">-2.7120999999999998E-3</Data></Cell>
    <Cell><Data ss:Type="Number">-2.1875000000000002E-3</Data></Cell>
    <Cell><Data ss:Type="Number">-1.1670999999999999E-3</Data></Cell>
    <Cell><Data ss:Type="Number">3.6519999999999999E-4</Data></Cell>
    <Cell><Data ss:Type="Number">2.9030000000000002E-3</Data></Cell>
    <Cell><Data ss:Type="Number">6.0143999999999996E-3</Data></Cell>
    <Cell><Data ss:Type="Number">1.0726899999999999E-2</Data></Cell>
    <Cell><Data ss:Type="Number">1.70387E-2</Data></Cell>
    <Cell><Data ss:Type="Number">2.63257E-2</Data></Cell>
    <Cell><Data ss:Type="Number">4.1139000000000002E-2</Data></Cell>
    <Cell><Data ss:Type="Number">6.4133899999999994E-2</Data></Cell>
    <Cell><Data ss:Type="Number">9.8792599999999994E-2</Data></Cell>
    <Cell><Data ss:Type="Number">0.1461664</Data></Cell>
    <Cell><Data ss:Type="Number">0.2050314</Data></Cell>
    <Cell><Data ss:Type="Number">0.26904719999999999</Data></Cell>
    <Cell><Data ss:Type="Number">0.32963120000000001</Data></Cell>
    <Cell><Data ss:Type="Number">0.38078109999999998</Data></Cell>
    <Cell><Data ss:Type="Number">0.4197401</Data></Cell>
    <Cell><Data ss:Type="Number">0.44886110000000001</Data></Cell>
    <Cell><Data ss:Type="Number">0.46980119999999997</Data></Cell>
    <Cell><Data ss:Type="Number">0.48563440000000002</Data></Cell>
    <Cell><Data ss:Type="Number">0.49725819999999998</Data></Cell>
    <Cell><Data ss:Type="Number">0.50628770000000001</Data></Cell>
    <Cell><Data ss:Type="Number">0.51286509999999996</Data></Cell>
    <Cell><Data ss:Type="Number">0.51762370000000002</Data></Cell>
    <Cell><Data ss:Type="Number">0.52129979999999998</Data></Cell>
    <Cell><Data ss:Type="Number">0.52388990000000002</Data></Cell>
    <Cell><Data ss:Type="Number">0.52610449999999997</Data></Cell>
    <Cell><Data ss:Type="Number">0.52768289999999995</Data></Cell>
   </Row>
   <Row ss:AutoFitHeight="0">
    <Cell><Data ss:Type="String">D4</Data></Cell>
    <Cell><Data ss:Type="String"></Data></Cell>
    <Cell><Data ss:Type="String">VEGF</Data></Cell>
    <Cell><Data ss:Type="Number">4.4317999999999996E-3</Data></Cell>
    <Cell><Data ss:Type="Number">4.2655000000000002E-3</Data></Cell>
    <Cell><Data ss:Type="Number">3.6096000000000001E-3</Data></Cell>
    <Cell><Data ss:Type="Number">2.5427000000000002E-3</Data></Cell>
    <Cell><Data ss:Type="Number">1.8213999999999999E-3</Data></Cell>
    <Cell><Data ss:Type="Number">1.0677E-3</Data></Cell>
    <Cell><Data ss:Type="Number">1.8369999999999999E-4</Data></Cell>
    <Cell><Data ss:Type="Number">-7.7360000000000005E-4</Data></Cell>
    <Cell><Data ss:Type="Number">-1.4609E-3</Data></Cell>
    <Cell><Data ss:Type="Number">-1.9642000000000001E-3</Data></Cell>
    <Cell><Data ss:Type="Number">-2.1247000000000002E-3</Data></Cell>
    <Cell><Data ss:Type="Number">-2.3169000000000002E-3</Data></Cell>
    <Cell><Data ss:Type="Number">-1.7061000000000001E-3</Data></Cell>
    <Cell><Data ss:Type="Number">-2.6820000000000001E-4</Data></Cell>
    <Cell><Data ss:Type="Number">1.8634000000000001E-3</Data></Cell>
    <Cell><Data ss:Type="Number">5.0578000000000003E-3</Data></Cell>
    <Cell><Data ss:Type="Number">9.2793000000000007E-3</Data></Cell>
    <Cell><Data ss:Type="Number">1.6152099999999999E-2</Data></Cell>
    <Cell><Data ss:Type="Number">2.61645E-2</Data></Cell>
    <Cell><Data ss:Type="Number">4.1576799999999997E-2</Data></Cell>
    <Cell><Data ss:Type="Number">6.5689700000000004E-2</Data></Cell>
    <Cell><Data ss:Type="Number">0.1017386</Data></Cell>
    <Cell><Data ss:Type="Number">0.1523581</Data></Cell>
    <Cell><Data ss:Type="Number">0.21550179999999999</Data></Cell>
    <Cell><Data ss:Type="Number">0.28495219999999999</Data></Cell>
    <Cell><Data ss:Type="Number">0.35175709999999999</Data></Cell>
    <Cell><Data ss:Type="Number">0.40842469999999997</Data></Cell>
    <Cell><Data ss:Type="Number">0.45231840000000001</Data></Cell>
    <Cell><Data ss:Type="Number">0.48445260000000001</Data></Cell>
    <Cell><Data ss:Type="Number">0.50772980000000001</Data></Cell>
    <Cell><Data ss:Type="Number">0.52473199999999998</Data></Cell>
    <Cell><Data ss:Type="Number">0.53741490000000003</Data></Cell>
    <Cell><Data ss:Type="Number">0.54714580000000002</Data></Cell>
    <Cell><Data ss:Type="Number">0.55446700000000004</Data></Cell>
    <Cell><Data ss:Type="Number">0.55973349999999999</Data></Cell>
    <Cell><Data ss:Type="Number">0.56380379999999997</Data></Cell>
    <Cell><Data ss:Type="Number">0.5671562</Data></Cell>
    <Cell><Data ss:Type="Number">0.56974069999999999</Data></Cell>
    <Cell><Data ss:Type="Number">0.57138990000000001</Data></Cell>
    <Cell><Data ss:Type="Number">0.57253290000000001</Data></Cell>
   </Row>
   <Row ss:AutoFitHeight="0">
    <Cell><Data ss:Type="String">D5</Data></Cell>
    <Cell><Data ss:Type="String"></Data></Cell>
    <Cell><Data ss:Type="String">VEGF</Data></Cell>
    <Cell><Data ss:Type="Number">2.7713999999999998E-3</Data></Cell>
    <Cell><Data ss:Type="Number">2.4420000000000002E-3</Data></Cell>
    <Cell><Data ss:Type="Number">1.9157E-3</Data></Cell>
    <Cell><Data ss:Type="Number">1.384E-3</Data></Cell>
    <Cell><Data ss:Type="Number">8.585E-4</Data></Cell>
    <Cell><Data ss:Type="Number">2.3890000000000001E-4</Data></Cell>
    <Cell><Data ss:Type="Number">-5.5210000000000003E-4</Data></Cell>
    <Cell><Data ss:Type="Number">-1.1129E-3</Data></Cell>
    <Cell><Data ss:Type="Number">-1.2398000000000001E-3</Data></Cell>
    <Cell><Data ss:Type="Number">-1.1975E-3</Data></Cell>
    <Cell><Data ss:Type="Number">-6.4880000000000005E-4</Data></Cell>
    <Cell><Data ss:Type="Number">3.8650000000000002E-4</Data></Cell>
    <Cell><Data ss:Type="Number">2.6684E-3</Data></Cell>
    <Cell><Data ss:Type="Number">6.2377999999999999E-3</Data></Cell>
    <Cell><Data ss:Type="Number">1.20258E-2</Data></Cell>
    <Cell><Data ss:Type="Number">2.1326500000000002E-2</Data></Cell>
    <Cell><Data ss:Type="Number">3.6005200000000001E-2</Data></Cell>
    <Cell><Data ss:Type="Number">5.8887399999999999E-2</Data></Cell>
    <Cell><Data ss:Type="Number">9.2803399999999994E-2</Data></Cell>
    <Cell><Data ss:Type="Number">0.1401549</Data></Cell>
    <Cell><Data ss:Type="Number">0.20069699999999999</Data></Cell>
    <Cell><Data ss:Type="Number">0.26840239999999999</Data></Cell>
    <Cell><Data ss:Type="Number">0.3348698</Data></Cell>
    <Cell><Data ss:Type="Number">0.39160780000000001</Data></Cell>
    <Cell><Data ss:Type="Number">0.43560690000000002</Data></Cell>
    <Cell><Data ss:Type="Number">0.46796959999999999</Data></Cell>
    <Cell><Data ss:Type="Number">0.49120829999999999</Data></Cell>
    <Cell><Data ss:Type="Number">0.50840379999999996</Data></Cell>
    <Cell><Data ss:Type="Number">0.52082569999999995</Data></Cell>
    <Cell><Data ss:Type="Number">0.53032449999999998</Data></Cell>
    <Cell><Data ss:Type="Number">0.5370779</Data></Cell>
    <Cell><Data ss:Type="Number">0.54207629999999996</Data></Cell>
    <Cell><Data ss:Type="Number">0.54535630000000002</Data></Cell>
    <Cell><Data ss:Type="Number">0.54793040000000004</Data></Cell>
    <Cell><Data ss:Type="Number">0.54948680000000005</Data></Cell>
    <Cell><Data ss:Type="Number">0.55017389999999999</Data></Cell>
    <Cell><Data ss:Type="Number">0.55040109999999998</Data></Cell>
    <Cell><Data ss:Type="Number">0.55013089999999998</Data></Cell>
    <Cell><Data ss:Type="Number">0.54978669999999996</Data></Cell>
    <Cell><Data ss:Type="Number">0.54899129999999996</Data></Cell>
   </Row>
   <Row ss:AutoFitHeight="0">
    <Cell><Data ss:Type="String">D6</Data></Cell>
    <Cell><Data ss:Type="String"></Data></Cell>
    <Cell><Data ss:Type="String">VEGF</Data></Cell>
    <Cell><Data ss:Type="Number">6.6180000000000004E-4</Data></Cell>
    <Cell><Data ss:Type="Number">1.6184999999999999E-3</Data></Cell>
    <Cell><Data ss:Type="Number">1.9487E-3</Data></Cell>
    <Cell><Data ss:Type="Number">1.8657000000000001E-3</Data></Cell>
    <Cell><Data ss:Type="Number">1.3810999999999999E-3</Data></Cell>
    <Cell><Data ss:Type="Number">7.5869999999999996E-4</Data></Cell>
    <Cell><Data ss:Type="Number">-3.0870000000000002E-4</Data></Cell>
    <Cell><Data ss:Type="Number">-8.4730000000000005E-4</Data></Cell>
    <Cell><Data ss:Type="Number">-1.3158E-3</Data></Cell>
    <Cell><Data ss:Type="Number">-1.2677000000000001E-3</Data></Cell>
    <Cell><Data ss:Type="Number">-1.0663999999999999E-3</Data></Cell>
    <Cell><Data ss:Type="Number">-5.5340000000000001E-4</Data></Cell>
    <Cell><Data ss:Type="Number">5.7740000000000005E-4</Data></Cell>
    <Cell><Data ss:Type="Number">2.5861999999999999E-3</Data></Cell>
    <Cell><Data ss:Type="Number">5.7917000000000003E-3</Data></Cell>
    <Cell><Data ss:Type="Number">1.09903E-2</Data></Cell>
    <Cell><Data ss:Type="Number">1.8715699999999998E-2</Data></Cell>
    <Cell><Data ss:Type="Number">3.1198099999999999E-2</Data></Cell>
    <Cell><Data ss:Type="Number">4.9856200000000003E-2</Data></Cell>
    <Cell><Data ss:Type="Number">7.7589699999999998E-2</Data></Cell>
    <Cell><Data ss:Type="Number">0.1160718</Data></Cell>
    <Cell><Data ss:Type="Number">0.1641936</Data></Cell>
    <Cell><Data ss:Type="Number">0.21683959999999999</Data></Cell>
    <Cell><Data ss:Type="Number">0.2675187</Data></Cell>
    <Cell><Data ss:Type="Number">0.3107297</Data></Cell>
    <Cell><Data ss:Type="Number">0.34493449999999998</Data></Cell>
    <Cell><Data ss:Type="Number">0.37043150000000002</Data></Cell>
    <Cell><Data ss:Type="Number">0.38909870000000002</Data></Cell>
    <Cell><Data ss:Type="Number">0.40264860000000002</Data></Cell>
    <Cell><Data ss:Type="Number">0.41256739999999997</Data></Cell>
    <Cell><Data ss:Type="Number">0.41995979999999999</Data></Cell>
    <Cell><Data ss:Type="Number">0.4251433</Data></Cell>
    <Cell><Data ss:Type="Number">0.42868699999999998</Data></Cell>
    <Cell><Data ss:Type="Number">0.43103599999999997</Data></Cell>
    <Cell><Data ss:Type="Number">0.43276789999999998</Data></Cell>
    <Cell><Data ss:Type="Number">0.43365949999999998</Data></Cell>
    <Cell><Data ss:Type="Number">0.43409049999999999</Data></Cell>
    <Cell><Data ss:Type="Number">0.43373810000000002</Data></Cell>
    <Cell><Data ss:Type="Number">0.43301580000000001</Data></Cell>
    <Cell><Data ss:Type="Number">0.43185190000000001</Data></Cell>
   </Row>
   <Row ss:AutoFitHeight="0">
    <Cell><Data ss:Type="String">D7</Data></Cell>
    <Cell><Data ss:Type="String"></Data></Cell>
    <Cell><Data ss:Type="String">VEGF</Data></Cell>
    <Cell><Data ss:Type="Number">1.9300999999999999E-3</Data></Cell>
    <Cell><Data ss:Type="Number">2.2588999999999999E-3</Data></Cell>
    <Cell><Data ss:Type="Number">2.2078000000000002E-3</Data></Cell>
    <Cell><Data ss:Type="Number">1.6458E-3</Data></Cell>
    <Cell><Data ss:Type="Number">1.1165999999999999E-3</Data></Cell>
    <Cell><Data ss:Type="Number">4.2949999999999998E-4</Data></Cell>
    <Cell><Data ss:Type="Number">-3.9780000000000002E-4</Data></Cell>
    <Cell><Data ss:Type="Number">-8.183E-4</Data></Cell>
    <Cell><Data ss:Type="Number">-1.1335E-3</Data></Cell>
    <Cell><Data ss:Type="Number">-1.2737E-3</Data></Cell>
    <Cell><Data ss:Type="Number">-1.1452000000000001E-3</Data></Cell>
    <Cell><Data ss:Type="Number">-8.0239999999999999E-4</Data></Cell>
    <Cell><Data ss:Type="Number">6.4139999999999998E-4</Data></Cell>
    <Cell><Data ss:Type="Number">2.9258000000000001E-3</Data></Cell>
    <Cell><Data ss:Type="Number">6.3010999999999996E-3</Data></Cell>
    <Cell><Data ss:Type="Number">1.14181E-2</Data></Cell>
    <Cell><Data ss:Type="Number">1.9005999999999999E-2</Data></Cell>
    <Cell><Data ss:Type="Number">3.16455E-2</Data></Cell>
    <Cell><Data ss:Type="Number">5.0760800000000002E-2</Data></Cell>
    <Cell><Data ss:Type="Number">7.9631400000000005E-2</Data></Cell>
    <Cell><Data ss:Type="Number">0.1201434</Data></Cell>
    <Cell><Data ss:Type="Number">0.17121620000000001</Data></Cell>
    <Cell><Data ss:Type="Number">0.2279603</Data></Cell>
    <Cell><Data ss:Type="Number">0.28297729999999999</Data></Cell>
    <Cell><Data ss:Type="Number">0.33062950000000002</Data></Cell>
    <Cell><Data ss:Type="Number">0.36833769999999999</Data></Cell>
    <Cell><Data ss:Type="Number">0.39633940000000001</Data></Cell>
    <Cell><Data ss:Type="Number">0.41669309999999998</Data></Cell>
    <Cell><Data ss:Type="Number">0.43146430000000002</Data></Cell>
    <Cell><Data ss:Type="Number">0.44210749999999999</Data></Cell>
    <Cell><Data ss:Type="Number">0.44974249999999999</Data></Cell>
    <Cell><Data ss:Type="Number">0.45541209999999999</Data></Cell>
    <Cell><Data ss:Type="Number">0.45960089999999998</Data></Cell>
    <Cell><Data ss:Type="Number">0.46286919999999998</Data></Cell>
    <Cell><Data ss:Type="Number">0.46493449999999997</Data></Cell>
    <Cell><Data ss:Type="Number">0.466252</Data></Cell>
    <Cell><Data ss:Type="Number">0.46695340000000002</Data></Cell>
    <Cell><Data ss:Type="Number">0.46679920000000003</Data></Cell>
    <Cell><Data ss:Type="Number">0.46628979999999998</Data></Cell>
    <Cell><Data ss:Type="Number">0.46535500000000002</Data></Cell>
   </Row>
   <Row ss:AutoFitHeight="0">
    <Cell><Data ss:Type="String">D8</Data></Cell>
    <Cell><Data ss:Type="String"></Data></Cell>
    <Cell><Data ss:Type="String">VEGF</Data></Cell>
    <Cell><Data ss:Type="Number">1.7225000000000001E-3</Data></Cell>
    <Cell><Data ss:Type="Number">2.3835000000000002E-3</Data></Cell>
    <Cell><Data ss:Type="Number">2.3481999999999999E-3</Data></Cell>
    <Cell><Data ss:Type="Number">1.6360999999999999E-3</Data></Cell>
    <Cell><Data ss:Type="Number">8.2850000000000003E-4</Data></Cell>
    <Cell><Data ss:Type="Number">6.3299999999999994E-5</Data></Cell>
    <Cell><Data ss:Type="Number">-6.7829999999999995E-4</Data></Cell>
    <Cell><Data ss:Type="Number">-1.1573E-3</Data></Cell>
    <Cell><Data ss:Type="Number">-1.2826999999999999E-3</Data></Cell>
    <Cell><Data ss:Type="Number">-1.1048E-3</Data></Cell>
    <Cell><Data ss:Type="Number">-4.3340000000000002E-4</Data></Cell>
    <Cell><Data ss:Type="Number">5.3649999999999998E-4</Data></Cell>
    <Cell><Data ss:Type="Number">2.3668000000000001E-3</Data></Cell>
    <Cell><Data ss:Type="Number">5.2363000000000002E-3</Data></Cell>
    <Cell><Data ss:Type="Number">9.5805000000000005E-3</Data></Cell>
    <Cell><Data ss:Type="Number">1.6002599999999999E-2</Data></Cell>
    <Cell><Data ss:Type="Number">2.57778E-2</Data></Cell>
    <Cell><Data ss:Type="Number">4.1236099999999998E-2</Data></Cell>
    <Cell><Data ss:Type="Number">6.4249399999999998E-2</Data></Cell>
    <Cell><Data ss:Type="Number">9.6640900000000002E-2</Data></Cell>
    <Cell><Data ss:Type="Number">0.13846220000000001</Data></Cell>
    <Cell><Data ss:Type="Number">0.18725220000000001</Data></Cell>
    <Cell><Data ss:Type="Number">0.2375478</Data></Cell>
    <Cell><Data ss:Type="Number">0.28346209999999999</Data></Cell>
    <Cell><Data ss:Type="Number">0.32166479999999997</Data></Cell>
    <Cell><Data ss:Type="Number">0.3511495</Data></Cell>
    <Cell><Data ss:Type="Number">0.37336409999999998</Data></Cell>
    <Cell><Data ss:Type="Number">0.38944329999999999</Data></Cell>
    <Cell><Data ss:Type="Number">0.40114050000000001</Data></Cell>
    <Cell><Data ss:Type="Number">0.4094177</Data></Cell>
    <Cell><Data ss:Type="Number">0.41520400000000002</Data></Cell>
    <Cell><Data ss:Type="Number">0.41953000000000001</Data></Cell>
    <Cell><Data ss:Type="Number">0.42268850000000002</Data></Cell>
    <Cell><Data ss:Type="Number">0.42496620000000002</Data></Cell>
    <Cell><Data ss:Type="Number">0.4262862</Data></Cell>
    <Cell><Data ss:Type="Number">0.42694520000000002</Data></Cell>
    <Cell><Data ss:Type="Number">0.42730899999999999</Data></Cell>
    <Cell><Data ss:Type="Number">0.42685109999999998</Data></Cell>
    <Cell><Data ss:Type="Number">0.42591230000000002</Data></Cell>
    <Cell><Data ss:Type="Number">0.42458089999999998</Data></Cell>
   </Row>
   <Row ss:AutoFitHeight="0">
    <Cell><Data ss:Type="String">E1</Data></Cell>
    <Cell><Data ss:Type="String"></Data></Cell>
    <Cell><Data ss:Type="String">IGF_r1</Data></Cell>
    <Cell><Data ss:Type="Number">3.3379E-3</Data></Cell>
    <Cell><Data ss:Type="Number">3.9472999999999999E-3</Data></Cell>
    <Cell><Data ss:Type="Number">3.9687000000000004E-3</Data></Cell>
    <Cell><Data ss:Type="Number">3.8256000000000002E-3</Data></Cell>
    <Cell><Data ss:Type="Number">3.2342E-3</Data></Cell>
    <Cell><Data ss:Type="Number">2.6984000000000001E-3</Data></Cell>
    <Cell><Data ss:Type="Number">1.4835E-3</Data></Cell>
    <Cell><Data ss:Type="Number">5.396E-4</Data></Cell>
    <Cell><Data ss:Type="Number">-5.752E-4</Data></Cell>
    <Cell><Data ss:Type="Number">-1.4065E-3</Data></Cell>
    <Cell><Data ss:Type="Number">-2.2506000000000002E-3</Data></Cell>
    <Cell><Data ss:Type="Number">-3.0385E-3</Data></Cell>
    <Cell><Data ss:Type="Number">-3.7058E-3</Data></Cell>
    <Cell><Data ss:Type="Number">-3.8647E-3</Data></Cell>
    <Cell><Data ss:Type="Number">-3.1488000000000002E-3</Data></Cell>
    <Cell><Data ss:Type="Number">-1.2891000000000001E-3</Data></Cell>
    <Cell><Data ss:Type="Number">2.6413999999999999E-3</Data></Cell>
    <Cell><Data ss:Type="Number">1.01954E-2</Data></Cell>
    <Cell><Data ss:Type="Number">2.4646100000000001E-2</Data></Cell>
    <Cell><Data ss:Type="Number">5.0433800000000001E-2</Data></Cell>
    <Cell><Data ss:Type="Number">9.6617300000000003E-2</Data></Cell>
    <Cell><Data ss:Type="Number">0.17309830000000001</Data></Cell>
    <Cell><Data ss:Type="Number">0.28494259999999999</Data></Cell>
    <Cell><Data ss:Type="Number">0.41829060000000001</Data></Cell>
    <Cell><Data ss:Type="Number">0.54119709999999999</Data></Cell>
    <Cell><Data ss:Type="Number">0.62513419999999997</Data></Cell>
    <Cell><Data ss:Type="Number">0.66613080000000002</Data></Cell>
    <Cell><Data ss:Type="Number">0.68188409999999999</Data></Cell>
    <Cell><Data ss:Type="Number">0.68867210000000001</Data></Cell>
    <Cell><Data ss:Type="Number">0.69306860000000003</Data></Cell>
    <Cell><Data ss:Type="Number">0.69631980000000004</Data></Cell>
    <Cell><Data ss:Type="Number">0.69898910000000003</Data></Cell>
    <Cell><Data ss:Type="Number">0.7011347</Data></Cell>
    <Cell><Data ss:Type="Number">0.70247660000000001</Data></Cell>
    <Cell><Data ss:Type="Number">0.70336299999999996</Data></Cell>
    <Cell><Data ss:Type="Number">0.70422759999999995</Data></Cell>
    <Cell><Data ss:Type="Number">0.70463849999999995</Data></Cell>
    <Cell><Data ss:Type="Number">0.70405830000000003</Data></Cell>
    <Cell><Data ss:Type="Number">0.70267619999999997</Data></Cell>
    <Cell><Data ss:Type="Number">0.70055469999999997</Data></Cell>
   </Row>
   <Row ss:AutoFitHeight="0">
    <Cell><Data ss:Type="String">E2</Data></Cell>
    <Cell><Data ss:Type="String"></Data></Cell>
    <Cell><Data ss:Type="String">IGF_r1</Data></Cell>
    <Cell><Data ss:Type="Number">1.0020000000000001E-3</Data></Cell>
    <Cell><Data ss:Type="Number">1.6945E-3</Data></Cell>
    <Cell><Data ss:Type="Number">1.8144000000000001E-3</Data></Cell>
    <Cell><Data ss:Type="Number">1.4446000000000001E-3</Data></Cell>
    <Cell><Data ss:Type="Number">7.5290000000000003E-4</Data></Cell>
    <Cell><Data ss:Type="Number">-1.2300000000000001E-5</Data></Cell>
    <Cell><Data ss:Type="Number">-1.0509E-3</Data></Cell>
    <Cell><Data ss:Type="Number">-1.6699E-3</Data></Cell>
    <Cell><Data ss:Type="Number">-1.6521000000000001E-3</Data></Cell>
    <Cell><Data ss:Type="Number">-4.5629999999999998E-4</Data></Cell>
    <Cell><Data ss:Type="Number">3.0879000000000002E-3</Data></Cell>
    <Cell><Data ss:Type="Number">1.10902E-2</Data></Cell>
    <Cell><Data ss:Type="Number">2.8283300000000001E-2</Data></Cell>
    <Cell><Data ss:Type="Number">6.2129499999999997E-2</Data></Cell>
    <Cell><Data ss:Type="Number">0.1224852</Data></Cell>
    <Cell><Data ss:Type="Number">0.21794459999999999</Data></Cell>
    <Cell><Data ss:Type="Number">0.34252290000000002</Data></Cell>
    <Cell><Data ss:Type="Number">0.4694045</Data></Cell>
    <Cell><Data ss:Type="Number">0.56662429999999997</Data></Cell>
    <Cell><Data ss:Type="Number">0.62329950000000001</Data></Cell>
    <Cell><Data ss:Type="Number">0.65093610000000002</Data></Cell>
    <Cell><Data ss:Type="Number">0.66633529999999996</Data></Cell>
    <Cell><Data ss:Type="Number">0.67691950000000001</Data></Cell>
    <Cell><Data ss:Type="Number">0.68549490000000002</Data></Cell>
    <Cell><Data ss:Type="Number">0.69253989999999999</Data></Cell>
    <Cell><Data ss:Type="Number">0.69819529999999996</Data></Cell>
    <Cell><Data ss:Type="Number">0.70202050000000005</Data></Cell>
    <Cell><Data ss:Type="Number">0.70489250000000003</Data></Cell>
    <Cell><Data ss:Type="Number">0.70665389999999995</Data></Cell>
    <Cell><Data ss:Type="Number">0.70759349999999999</Data></Cell>
    <Cell><Data ss:Type="Number">0.70738500000000004</Data></Cell>
    <Cell><Data ss:Type="Number">0.70701510000000001</Data></Cell>
    <Cell><Data ss:Type="Number">0.70553259999999995</Data></Cell>
    <Cell><Data ss:Type="Number">0.70429920000000001</Data></Cell>
    <Cell><Data ss:Type="Number">0.7021828</Data></Cell>
    <Cell><Data ss:Type="Number">0.69991270000000005</Data></Cell>
    <Cell><Data ss:Type="Number">0.69702830000000005</Data></Cell>
    <Cell><Data ss:Type="Number">0.69380889999999995</Data></Cell>
    <Cell><Data ss:Type="Number">0.69083229999999995</Data></Cell>
    <Cell><Data ss:Type="Number">0.6875812</Data></Cell>
   </Row>
   <Row ss:AutoFitHeight="0">
    <Cell><Data ss:Type="String">E3</Data></Cell>
    <Cell><Data ss:Type="String"></Data></Cell>
    <Cell><Data ss:Type="String">IGF_r1</Data></Cell>
    <Cell><Data ss:Type="Number">8.6859999999999997E-4</Data></Cell>
    <Cell><Data ss:Type="Number">1.2777000000000001E-3</Data></Cell>
    <Cell><Data ss:Type="Number">1.1613000000000001E-3</Data></Cell>
    <Cell><Data ss:Type="Number">7.6380000000000003E-4</Data></Cell>
    <Cell><Data ss:Type="Number">2.3919999999999999E-4</Data></Cell>
    <Cell><Data ss:Type="Number">-3.1310000000000002E-4</Data></Cell>
    <Cell><Data ss:Type="Number">-1.1896999999999999E-3</Data></Cell>
    <Cell><Data ss:Type="Number">-1.4679999999999999E-3</Data></Cell>
    <Cell><Data ss:Type="Number">-5.6470000000000001E-4</Data></Cell>
    <Cell><Data ss:Type="Number">2.2751999999999998E-3</Data></Cell>
    <Cell><Data ss:Type="Number">8.7434999999999995E-3</Data></Cell>
    <Cell><Data ss:Type="Number">2.2683600000000002E-2</Data></Cell>
    <Cell><Data ss:Type="Number">5.1087599999999997E-2</Data></Cell>
    <Cell><Data ss:Type="Number">0.1040263</Data></Cell>
    <Cell><Data ss:Type="Number">0.19056039999999999</Data></Cell>
    <Cell><Data ss:Type="Number">0.30983769999999999</Data></Cell>
    <Cell><Data ss:Type="Number">0.43804690000000002</Data></Cell>
    <Cell><Data ss:Type="Number">0.54432519999999995</Data></Cell>
    <Cell><Data ss:Type="Number">0.61261770000000004</Data></Cell>
    <Cell><Data ss:Type="Number">0.65013609999999999</Data></Cell>
    <Cell><Data ss:Type="Number">0.67244709999999996</Data></Cell>
    <Cell><Data ss:Type="Number">0.68756859999999997</Data></Cell>
    <Cell><Data ss:Type="Number">0.6985422</Data></Cell>
    <Cell><Data ss:Type="Number">0.70649600000000001</Data></Cell>
    <Cell><Data ss:Type="Number">0.71241719999999997</Data></Cell>
    <Cell><Data ss:Type="Number">0.71662429999999999</Data></Cell>
    <Cell><Data ss:Type="Number">0.71935979999999999</Data></Cell>
    <Cell><Data ss:Type="Number">0.72096420000000006</Data></Cell>
    <Cell><Data ss:Type="Number">0.72156330000000002</Data></Cell>
    <Cell><Data ss:Type="Number">0.72107089999999996</Data></Cell>
    <Cell><Data ss:Type="Number">0.71928800000000004</Data></Cell>
    <Cell><Data ss:Type="Number">0.71720819999999996</Data></Cell>
    <Cell><Data ss:Type="Number">0.71500330000000001</Data></Cell>
    <Cell><Data ss:Type="Number">0.71246469999999995</Data></Cell>
    <Cell><Data ss:Type="Number">0.70963670000000001</Data></Cell>
    <Cell><Data ss:Type="Number">0.70607359999999997</Data></Cell>
    <Cell><Data ss:Type="Number">0.70263529999999996</Data></Cell>
    <Cell><Data ss:Type="Number">0.69868770000000002</Data></Cell>
    <Cell><Data ss:Type="Number">0.69517519999999999</Data></Cell>
    <Cell><Data ss:Type="Number">0.69151180000000001</Data></Cell>
   </Row>
   <Row ss:AutoFitHeight="0">
    <Cell><Data ss:Type="String">E4</Data></Cell>
    <Cell><Data ss:Type="String"></Data></Cell>
    <Cell><Data ss:Type="String">IGF_r1</Data></Cell>
    <Cell><Data ss:Type="Number">2.3010000000000001E-4</Data></Cell>
    <Cell><Data ss:Type="Number">9.1690000000000001E-4</Data></Cell>
    <Cell><Data ss:Type="Number">9.5390000000000004E-4</Data></Cell>
    <Cell><Data ss:Type="Number">4.5080000000000001E-4</Data></Cell>
    <Cell><Data ss:Type="Number">-1.84E-4</Data></Cell>
    <Cell><Data ss:Type="Number">-7.5330000000000004E-4</Data></Cell>
    <Cell><Data ss:Type="Number">-1.1691E-3</Data></Cell>
    <Cell><Data ss:Type="Number">-7.8089999999999995E-4</Data></Cell>
    <Cell><Data ss:Type="Number">1.8138E-3</Data></Cell>
    <Cell><Data ss:Type="Number">8.2447000000000006E-3</Data></Cell>
    <Cell><Data ss:Type="Number">2.2355799999999999E-2</Data></Cell>
    <Cell><Data ss:Type="Number">5.0551899999999997E-2</Data></Cell>
    <Cell><Data ss:Type="Number">0.1020456</Data></Cell>
    <Cell><Data ss:Type="Number">0.1856044</Data></Cell>
    <Cell><Data ss:Type="Number">0.29885030000000001</Data></Cell>
    <Cell><Data ss:Type="Number">0.42118480000000003</Data></Cell>
    <Cell><Data ss:Type="Number">0.52405520000000005</Data></Cell>
    <Cell><Data ss:Type="Number">0.59381220000000001</Data></Cell>
    <Cell><Data ss:Type="Number">0.63563099999999995</Data></Cell>
    <Cell><Data ss:Type="Number">0.66242400000000001</Data></Cell>
    <Cell><Data ss:Type="Number">0.68096069999999997</Data></Cell>
    <Cell><Data ss:Type="Number">0.69457789999999997</Data></Cell>
    <Cell><Data ss:Type="Number">0.70425119999999997</Data></Cell>
    <Cell><Data ss:Type="Number">0.7115051</Data></Cell>
    <Cell><Data ss:Type="Number">0.71610149999999995</Data></Cell>
    <Cell><Data ss:Type="Number">0.71953469999999997</Data></Cell>
    <Cell><Data ss:Type="Number">0.72097460000000002</Data></Cell>
    <Cell><Data ss:Type="Number">0.72191819999999995</Data></Cell>
    <Cell><Data ss:Type="Number">0.72156030000000004</Data></Cell>
    <Cell><Data ss:Type="Number">0.72040110000000002</Data></Cell>
    <Cell><Data ss:Type="Number">0.71819699999999997</Data></Cell>
    <Cell><Data ss:Type="Number">0.71586119999999998</Data></Cell>
    <Cell><Data ss:Type="Number">0.7130803</Data></Cell>
    <Cell><Data ss:Type="Number">0.71000580000000002</Data></Cell>
    <Cell><Data ss:Type="Number">0.70683750000000001</Data></Cell>
    <Cell><Data ss:Type="Number">0.70343599999999995</Data></Cell>
    <Cell><Data ss:Type="Number">0.70023800000000003</Data></Cell>
    <Cell><Data ss:Type="Number">0.69643829999999995</Data></Cell>
    <Cell><Data ss:Type="Number">0.69299940000000004</Data></Cell>
    <Cell><Data ss:Type="Number">0.68936430000000004</Data></Cell>
   </Row>
   <Row ss:AutoFitHeight="0">
    <Cell><Data ss:Type="String">E5</Data></Cell>
    <Cell><Data ss:Type="String"></Data></Cell>
    <Cell><Data ss:Type="String">IGF_r1</Data></Cell>
    <Cell><Data ss:Type="Number">5.6490000000000002E-4</Data></Cell>
    <Cell><Data ss:Type="Number">1.6865999999999999E-3</Data></Cell>
    <Cell><Data ss:Type="Number">1.8722000000000001E-3</Data></Cell>
    <Cell><Data ss:Type="Number">1.4912E-3</Data></Cell>
    <Cell><Data ss:Type="Number">7.1279999999999998E-4</Data></Cell>
    <Cell><Data ss:Type="Number">-2.1999999999999999E-5</Data></Cell>
    <Cell><Data ss:Type="Number">-1.0326000000000001E-3</Data></Cell>
    <Cell><Data ss:Type="Number">-1.6117E-3</Data></Cell>
    <Cell><Data ss:Type="Number">-1.6335E-3</Data></Cell>
    <Cell><Data ss:Type="Number">-4.7899999999999999E-4</Data></Cell>
    <Cell><Data ss:Type="Number">3.0314999999999999E-3</Data></Cell>
    <Cell><Data ss:Type="Number">1.1176699999999999E-2</Data></Cell>
    <Cell><Data ss:Type="Number">2.8226899999999999E-2</Data></Cell>
    <Cell><Data ss:Type="Number">6.0981100000000003E-2</Data></Cell>
    <Cell><Data ss:Type="Number">0.11815249999999999</Data></Cell>
    <Cell><Data ss:Type="Number">0.20721149999999999</Data></Cell>
    <Cell><Data ss:Type="Number">0.32357320000000001</Data></Cell>
    <Cell><Data ss:Type="Number">0.44410480000000002</Data></Cell>
    <Cell><Data ss:Type="Number">0.54202309999999998</Data></Cell>
    <Cell><Data ss:Type="Number">0.60642850000000004</Data></Cell>
    <Cell><Data ss:Type="Number">0.64557019999999998</Data></Cell>
    <Cell><Data ss:Type="Number">0.67194849999999995</Data></Cell>
    <Cell><Data ss:Type="Number">0.69042269999999994</Data></Cell>
    <Cell><Data ss:Type="Number">0.70403320000000003</Data></Cell>
    <Cell><Data ss:Type="Number">0.71381649999999996</Data></Cell>
    <Cell><Data ss:Type="Number">0.7211147</Data></Cell>
    <Cell><Data ss:Type="Number">0.72589579999999998</Data></Cell>
    <Cell><Data ss:Type="Number">0.72916760000000003</Data></Cell>
    <Cell><Data ss:Type="Number">0.73178960000000004</Data></Cell>
    <Cell><Data ss:Type="Number">0.73328740000000003</Data></Cell>
    <Cell><Data ss:Type="Number">0.73391499999999998</Data></Cell>
    <Cell><Data ss:Type="Number">0.73357340000000004</Data></Cell>
    <Cell><Data ss:Type="Number">0.73328919999999997</Data></Cell>
    <Cell><Data ss:Type="Number">0.73218899999999998</Data></Cell>
    <Cell><Data ss:Type="Number">0.73113709999999998</Data></Cell>
    <Cell><Data ss:Type="Number">0.72944620000000004</Data></Cell>
    <Cell><Data ss:Type="Number">0.72773900000000002</Data></Cell>
    <Cell><Data ss:Type="Number">0.72540590000000005</Data></Cell>
    <Cell><Data ss:Type="Number">0.72294250000000004</Data></Cell>
    <Cell><Data ss:Type="Number">0.72017419999999999</Data></Cell>
   </Row>
   <Row ss:AutoFitHeight="0">
    <Cell><Data ss:Type="String">E6</Data></Cell>
    <Cell><Data ss:Type="String"></Data></Cell>
    <Cell><Data ss:Type="String">IGF_r1</Data></Cell>
    <Cell><Data ss:Type="Number">8.3080000000000003E-4</Data></Cell>
    <Cell><Data ss:Type="Number">1.3669000000000001E-3</Data></Cell>
    <Cell><Data ss:Type="Number">1.2260000000000001E-3</Data></Cell>
    <Cell><Data ss:Type="Number">4.236E-4</Data></Cell>
    <Cell><Data ss:Type="Number">-3.5050000000000001E-4</Data></Cell>
    <Cell><Data ss:Type="Number">-1.0147999999999999E-3</Data></Cell>
    <Cell><Data ss:Type="Number">-1.3207E-3</Data></Cell>
    <Cell><Data ss:Type="Number">-7.272E-4</Data></Cell>
    <Cell><Data ss:Type="Number">2.1034999999999999E-3</Data></Cell>
    <Cell><Data ss:Type="Number">9.0629999999999999E-3</Data></Cell>
    <Cell><Data ss:Type="Number">2.4006199999999998E-2</Data></Cell>
    <Cell><Data ss:Type="Number">5.3045000000000002E-2</Data></Cell>
    <Cell><Data ss:Type="Number">0.10565289999999999</Data></Cell>
    <Cell><Data ss:Type="Number">0.19042990000000001</Data></Cell>
    <Cell><Data ss:Type="Number">0.30558150000000001</Data></Cell>
    <Cell><Data ss:Type="Number">0.42866330000000002</Data></Cell>
    <Cell><Data ss:Type="Number">0.53073769999999998</Data></Cell>
    <Cell><Data ss:Type="Number">0.59857579999999999</Data></Cell>
    <Cell><Data ss:Type="Number">0.63907130000000001</Data></Cell>
    <Cell><Data ss:Type="Number">0.66541399999999995</Data></Cell>
    <Cell><Data ss:Type="Number">0.68366579999999999</Data></Cell>
    <Cell><Data ss:Type="Number">0.69684650000000004</Data></Cell>
    <Cell><Data ss:Type="Number">0.70648599999999995</Data></Cell>
    <Cell><Data ss:Type="Number">0.71357999999999999</Data></Cell>
    <Cell><Data ss:Type="Number">0.71832180000000001</Data></Cell>
    <Cell><Data ss:Type="Number">0.72156019999999998</Data></Cell>
    <Cell><Data ss:Type="Number">0.72320930000000005</Data></Cell>
    <Cell><Data ss:Type="Number">0.7239044</Data></Cell>
    <Cell><Data ss:Type="Number">0.72347729999999999</Data></Cell>
    <Cell><Data ss:Type="Number">0.72237479999999998</Data></Cell>
    <Cell><Data ss:Type="Number">0.72082880000000005</Data></Cell>
    <Cell><Data ss:Type="Number">0.71887789999999996</Data></Cell>
    <Cell><Data ss:Type="Number">0.71668339999999997</Data></Cell>
    <Cell><Data ss:Type="Number">0.71387330000000004</Data></Cell>
    <Cell><Data ss:Type="Number">0.71086419999999995</Data></Cell>
    <Cell><Data ss:Type="Number">0.70763699999999996</Data></Cell>
    <Cell><Data ss:Type="Number">0.70452519999999996</Data></Cell>
    <Cell><Data ss:Type="Number">0.70126069999999996</Data></Cell>
    <Cell><Data ss:Type="Number">0.69859530000000003</Data></Cell>
    <Cell><Data ss:Type="Number">0.69640849999999999</Data></Cell>
   </Row>
   <Row ss:AutoFitHeight="0">
    <Cell><Data ss:Type="String">E7</Data></Cell>
    <Cell><Data ss:Type="String"></Data></Cell>
    <Cell><Data ss:Type="String">IGF_r1</Data></Cell>
    <Cell><Data ss:Type="Number">2.7372E-3</Data></Cell>
    <Cell><Data ss:Type="Number">3.0468000000000001E-3</Data></Cell>
    <Cell><Data ss:Type="Number">2.8869999999999998E-3</Data></Cell>
    <Cell><Data ss:Type="Number">2.4076000000000002E-3</Data></Cell>
    <Cell><Data ss:Type="Number">1.7914999999999999E-3</Data></Cell>
    <Cell><Data ss:Type="Number">1.0796E-3</Data></Cell>
    <Cell><Data ss:Type="Number">1.84E-4</Data></Cell>
    <Cell><Data ss:Type="Number">-6.1039999999999998E-4</Data></Cell>
    <Cell><Data ss:Type="Number">-1.1649E-3</Data></Cell>
    <Cell><Data ss:Type="Number">-1.6968E-3</Data></Cell>
    <Cell><Data ss:Type="Number">-2.0849000000000002E-3</Data></Cell>
    <Cell><Data ss:Type="Number">-2.1770000000000001E-3</Data></Cell>
    <Cell><Data ss:Type="Number">-1.4331000000000001E-3</Data></Cell>
    <Cell><Data ss:Type="Number">7.6800000000000002E-4</Data></Cell>
    <Cell><Data ss:Type="Number">5.4308999999999998E-3</Data></Cell>
    <Cell><Data ss:Type="Number">1.4580299999999999E-2</Data></Cell>
    <Cell><Data ss:Type="Number">3.18511E-2</Data></Cell>
    <Cell><Data ss:Type="Number">6.3588400000000003E-2</Data></Cell>
    <Cell><Data ss:Type="Number">0.1185132</Data></Cell>
    <Cell><Data ss:Type="Number">0.20516960000000001</Data></Cell>
    <Cell><Data ss:Type="Number">0.32236759999999998</Data></Cell>
    <Cell><Data ss:Type="Number">0.44897710000000002</Data></Cell>
    <Cell><Data ss:Type="Number">0.55394089999999996</Data></Cell>
    <Cell><Data ss:Type="Number">0.62118790000000002</Data></Cell>
    <Cell><Data ss:Type="Number">0.65678029999999998</Data></Cell>
    <Cell><Data ss:Type="Number">0.67665759999999997</Data></Cell>
    <Cell><Data ss:Type="Number">0.68937479999999995</Data></Cell>
    <Cell><Data ss:Type="Number">0.69894719999999999</Data></Cell>
    <Cell><Data ss:Type="Number">0.70629660000000005</Data></Cell>
    <Cell><Data ss:Type="Number">0.71231690000000003</Data></Cell>
    <Cell><Data ss:Type="Number">0.71631199999999995</Data></Cell>
    <Cell><Data ss:Type="Number">0.71932720000000006</Data></Cell>
    <Cell><Data ss:Type="Number">0.72158359999999999</Data></Cell>
    <Cell><Data ss:Type="Number">0.723298</Data></Cell>
    <Cell><Data ss:Type="Number">0.72454470000000004</Data></Cell>
    <Cell><Data ss:Type="Number">0.72504080000000004</Data></Cell>
    <Cell><Data ss:Type="Number">0.72534180000000004</Data></Cell>
    <Cell><Data ss:Type="Number">0.72463469999999996</Data></Cell>
    <Cell><Data ss:Type="Number">0.72363889999999997</Data></Cell>
    <Cell><Data ss:Type="Number">0.72219979999999995</Data></Cell>
   </Row>
   <Row ss:AutoFitHeight="0">
    <Cell><Data ss:Type="String">E8</Data></Cell>
    <Cell><Data ss:Type="String"></Data></Cell>
    <Cell><Data ss:Type="String">IGF_r1</Data></Cell>
    <Cell><Data ss:Type="Number">1.2076000000000001E-3</Data></Cell>
    <Cell><Data ss:Type="Number">4.238E-4</Data></Cell>
    <Cell><Data ss:Type="Number">-1.3070000000000001E-4</Data></Cell>
    <Cell><Data ss:Type="Number">-4.705E-4</Data></Cell>
    <Cell><Data ss:Type="Number">-5.9329999999999995E-4</Data></Cell>
    <Cell><Data ss:Type="Number">-3.5090000000000002E-4</Data></Cell>
    <Cell><Data ss:Type="Number">8.9610000000000004E-4</Data></Cell>
    <Cell><Data ss:Type="Number">3.9208000000000003E-3</Data></Cell>
    <Cell><Data ss:Type="Number">1.08193E-2</Data></Cell>
    <Cell><Data ss:Type="Number">2.4810599999999999E-2</Data></Cell>
    <Cell><Data ss:Type="Number">5.1598999999999999E-2</Data></Cell>
    <Cell><Data ss:Type="Number">9.7356100000000001E-2</Data></Cell>
    <Cell><Data ss:Type="Number">0.16619700000000001</Data></Cell>
    <Cell><Data ss:Type="Number">0.25117539999999999</Data></Cell>
    <Cell><Data ss:Type="Number">0.33326420000000001</Data></Cell>
    <Cell><Data ss:Type="Number">0.39573970000000003</Data></Cell>
    <Cell><Data ss:Type="Number">0.43543349999999997</Data></Cell>
    <Cell><Data ss:Type="Number">0.46015329999999999</Data></Cell>
    <Cell><Data ss:Type="Number">0.47711609999999999</Data></Cell>
    <Cell><Data ss:Type="Number">0.488952</Data></Cell>
    <Cell><Data ss:Type="Number">0.49821320000000002</Data></Cell>
    <Cell><Data ss:Type="Number">0.50570020000000004</Data></Cell>
    <Cell><Data ss:Type="Number">0.51150689999999999</Data></Cell>
    <Cell><Data ss:Type="Number">0.51541769999999998</Data></Cell>
    <Cell><Data ss:Type="Number">0.51803730000000003</Data></Cell>
    <Cell><Data ss:Type="Number">0.51981500000000003</Data></Cell>
    <Cell><Data ss:Type="Number">0.52022740000000001</Data></Cell>
    <Cell><Data ss:Type="Number">0.52023569999999997</Data></Cell>
    <Cell><Data ss:Type="Number">0.51937540000000004</Data></Cell>
    <Cell><Data ss:Type="Number">0.51867260000000004</Data></Cell>
    <Cell><Data ss:Type="Number">0.51730730000000003</Data></Cell>
    <Cell><Data ss:Type="Number">0.51625209999999999</Data></Cell>
    <Cell><Data ss:Type="Number">0.5149705</Data></Cell>
    <Cell><Data ss:Type="Number">0.51342049999999995</Data></Cell>
    <Cell><Data ss:Type="Number">0.51195840000000004</Data></Cell>
    <Cell><Data ss:Type="Number">0.51057949999999996</Data></Cell>
    <Cell><Data ss:Type="Number">0.50965669999999996</Data></Cell>
    <Cell><Data ss:Type="Number">0.50845390000000001</Data></Cell>
    <Cell><Data ss:Type="Number">0.50735620000000003</Data></Cell>
    <Cell><Data ss:Type="Number">0.50603450000000005</Data></Cell>
   </Row>
   <Row ss:AutoFitHeight="0">
    <Cell><Data ss:Type="String">F1</Data></Cell>
    <Cell><Data ss:Type="String"></Data></Cell>
    <Cell><Data ss:Type="String">IGF_r1</Data></Cell>
    <Cell><Data ss:Type="Number">-1.2024E-3</Data></Cell>
    <Cell><Data ss:Type="Number">3.3800000000000002E-5</Data></Cell>
    <Cell><Data ss:Type="Number">8.7489999999999996E-4</Data></Cell>
    <Cell><Data ss:Type="Number">1.4584000000000001E-3</Data></Cell>
    <Cell><Data ss:Type="Number">1.5548999999999999E-3</Data></Cell>
    <Cell><Data ss:Type="Number">1.6639999999999999E-3</Data></Cell>
    <Cell><Data ss:Type="Number">1.4689E-3</Data></Cell>
    <Cell><Data ss:Type="Number">1.1627E-3</Data></Cell>
    <Cell><Data ss:Type="Number">7.4899999999999999E-4</Data></Cell>
    <Cell><Data ss:Type="Number">3.2239999999999998E-4</Data></Cell>
    <Cell><Data ss:Type="Number">-3.2360000000000001E-4</Data></Cell>
    <Cell><Data ss:Type="Number">-1.1590999999999999E-3</Data></Cell>
    <Cell><Data ss:Type="Number">-2.2699E-3</Data></Cell>
    <Cell><Data ss:Type="Number">-2.8145000000000002E-3</Data></Cell>
    <Cell><Data ss:Type="Number">-2.8949000000000002E-3</Data></Cell>
    <Cell><Data ss:Type="Number">-1.7649E-3</Data></Cell>
    <Cell><Data ss:Type="Number">8.6560000000000001E-4</Data></Cell>
    <Cell><Data ss:Type="Number">6.3978000000000004E-3</Data></Cell>
    <Cell><Data ss:Type="Number">1.6787099999999999E-2</Data></Cell>
    <Cell><Data ss:Type="Number">3.5609500000000002E-2</Data></Cell>
    <Cell><Data ss:Type="Number">6.9651900000000003E-2</Data></Cell>
    <Cell><Data ss:Type="Number">0.12777569999999999</Data></Cell>
    <Cell><Data ss:Type="Number">0.21738109999999999</Data></Cell>
    <Cell><Data ss:Type="Number">0.33475490000000002</Data></Cell>
    <Cell><Data ss:Type="Number">0.45778930000000001</Data></Cell>
    <Cell><Data ss:Type="Number">0.56049450000000001</Data></Cell>
    <Cell><Data ss:Type="Number">0.63057920000000001</Data></Cell>
    <Cell><Data ss:Type="Number">0.67504339999999996</Data></Cell>
    <Cell><Data ss:Type="Number">0.70488899999999999</Data></Cell>
    <Cell><Data ss:Type="Number">0.72593810000000003</Data></Cell>
    <Cell><Data ss:Type="Number">0.74094380000000004</Data></Cell>
    <Cell><Data ss:Type="Number">0.75190959999999996</Data></Cell>
    <Cell><Data ss:Type="Number">0.76025640000000005</Data></Cell>
    <Cell><Data ss:Type="Number">0.76651100000000005</Data></Cell>
    <Cell><Data ss:Type="Number">0.77141150000000003</Data></Cell>
    <Cell><Data ss:Type="Number">0.77454999999999996</Data></Cell>
    <Cell><Data ss:Type="Number">0.77658450000000001</Data></Cell>
    <Cell><Data ss:Type="Number">0.77759500000000004</Data></Cell>
    <Cell><Data ss:Type="Number">0.77846649999999995</Data></Cell>
    <Cell><Data ss:Type="Number">0.77897680000000002</Data></Cell>
   </Row>
   <Row ss:AutoFitHeight="0">
    <Cell><Data ss:Type="String">F2</Data></Cell>
    <Cell><Data ss:Type="String"></Data></Cell>
    <Cell><Data ss:Type="String">IGF_r1</Data></Cell>
    <Cell><Data ss:Type="Number">-1.1822E-3</Data></Cell>
    <Cell><Data ss:Type="Number">3.7659999999999999E-4</Data></Cell>
    <Cell><Data ss:Type="Number">1.0597E-3</Data></Cell>
    <Cell><Data ss:Type="Number">1.2681000000000001E-3</Data></Cell>
    <Cell><Data ss:Type="Number">7.6639999999999998E-4</Data></Cell>
    <Cell><Data ss:Type="Number">5.2809999999999999E-4</Data></Cell>
    <Cell><Data ss:Type="Number">-9.7899999999999994E-5</Data></Cell>
    <Cell><Data ss:Type="Number">-6.4249999999999995E-4</Data></Cell>
    <Cell><Data ss:Type="Number">-1.1998E-3</Data></Cell>
    <Cell><Data ss:Type="Number">-1.1804000000000001E-3</Data></Cell>
    <Cell><Data ss:Type="Number">-2.6580000000000001E-4</Data></Cell>
    <Cell><Data ss:Type="Number">1.9972000000000002E-3</Data></Cell>
    <Cell><Data ss:Type="Number">7.705E-3</Data></Cell>
    <Cell><Data ss:Type="Number">2.0425599999999999E-2</Data></Cell>
    <Cell><Data ss:Type="Number">4.6511999999999998E-2</Data></Cell>
    <Cell><Data ss:Type="Number">9.4684299999999999E-2</Data></Cell>
    <Cell><Data ss:Type="Number">0.17535419999999999</Data></Cell>
    <Cell><Data ss:Type="Number">0.29129919999999998</Data></Cell>
    <Cell><Data ss:Type="Number">0.42541970000000001</Data></Cell>
    <Cell><Data ss:Type="Number">0.54569420000000002</Data></Cell>
    <Cell><Data ss:Type="Number">0.6309823</Data></Cell>
    <Cell><Data ss:Type="Number">0.68193119999999996</Data></Cell>
    <Cell><Data ss:Type="Number">0.71351439999999999</Data></Cell>
    <Cell><Data ss:Type="Number">0.73504789999999998</Data></Cell>
    <Cell><Data ss:Type="Number">0.7504767</Data></Cell>
    <Cell><Data ss:Type="Number">0.76144690000000004</Data></Cell>
    <Cell><Data ss:Type="Number">0.76924389999999998</Data></Cell>
    <Cell><Data ss:Type="Number">0.7753215</Data></Cell>
    <Cell><Data ss:Type="Number">0.77947350000000004</Data></Cell>
    <Cell><Data ss:Type="Number">0.78220230000000002</Data></Cell>
    <Cell><Data ss:Type="Number">0.78293849999999998</Data></Cell>
    <Cell><Data ss:Type="Number">0.78316030000000003</Data></Cell>
    <Cell><Data ss:Type="Number">0.78272039999999998</Data></Cell>
    <Cell><Data ss:Type="Number">0.78223149999999997</Data></Cell>
    <Cell><Data ss:Type="Number">0.78124669999999996</Data></Cell>
    <Cell><Data ss:Type="Number">0.77986449999999996</Data></Cell>
    <Cell><Data ss:Type="Number">0.77782209999999996</Data></Cell>
    <Cell><Data ss:Type="Number">0.775173</Data></Cell>
    <Cell><Data ss:Type="Number">0.77241789999999999</Data></Cell>
    <Cell><Data ss:Type="Number">0.76967430000000003</Data></Cell>
   </Row>
   <Row ss:AutoFitHeight="0">
    <Cell><Data ss:Type="String">F3</Data></Cell>
    <Cell><Data ss:Type="String"></Data></Cell>
    <Cell><Data ss:Type="String">IGF_r1</Data></Cell>
    <Cell><Data ss:Type="Number">-3.5869999999999999E-3</Data></Cell>
    <Cell><Data ss:Type="Number">-7.9409999999999995E-4</Data></Cell>
    <Cell><Data ss:Type="Number">1.0896E-3</Data></Cell>
    <Cell><Data ss:Type="Number">1.9659E-3</Data></Cell>
    <Cell><Data ss:Type="Number">1.8883000000000001E-3</Data></Cell>
    <Cell><Data ss:Type="Number">1.5659999999999999E-3</Data></Cell>
    <Cell><Data ss:Type="Number">7.783E-4</Data></Cell>
    <Cell><Data ss:Type="Number">-7.7100000000000004E-5</Data></Cell>
    <Cell><Data ss:Type="Number">-9.8660000000000002E-4</Data></Cell>
    <Cell><Data ss:Type="Number">-1.3833000000000001E-3</Data></Cell>
    <Cell><Data ss:Type="Number">-1.5156E-3</Data></Cell>
    <Cell><Data ss:Type="Number">-1.3729E-3</Data></Cell>
    <Cell><Data ss:Type="Number">-2.433E-4</Data></Cell>
    <Cell><Data ss:Type="Number">2.9646E-3</Data></Cell>
    <Cell><Data ss:Type="Number">1.07852E-2</Data></Cell>
    <Cell><Data ss:Type="Number">2.6016999999999998E-2</Data></Cell>
    <Cell><Data ss:Type="Number">5.47418E-2</Data></Cell>
    <Cell><Data ss:Type="Number">0.1049411</Data></Cell>
    <Cell><Data ss:Type="Number">0.1871555</Data></Cell>
    <Cell><Data ss:Type="Number">0.30393750000000003</Data></Cell>
    <Cell><Data ss:Type="Number">0.43949060000000001</Data></Cell>
    <Cell><Data ss:Type="Number">0.56143290000000001</Data></Cell>
    <Cell><Data ss:Type="Number">0.64673599999999998</Data></Cell>
    <Cell><Data ss:Type="Number">0.69603219999999999</Data></Cell>
    <Cell><Data ss:Type="Number">0.72416670000000005</Data></Cell>
    <Cell><Data ss:Type="Number">0.74316349999999998</Data></Cell>
    <Cell><Data ss:Type="Number">0.75565210000000005</Data></Cell>
    <Cell><Data ss:Type="Number">0.76519119999999996</Data></Cell>
    <Cell><Data ss:Type="Number">0.77200389999999997</Data></Cell>
    <Cell><Data ss:Type="Number">0.77681389999999995</Data></Cell>
    <Cell><Data ss:Type="Number">0.77978130000000001</Data></Cell>
    <Cell><Data ss:Type="Number">0.78151700000000002</Data></Cell>
    <Cell><Data ss:Type="Number">0.78326549999999995</Data></Cell>
    <Cell><Data ss:Type="Number">0.78410749999999996</Data></Cell>
    <Cell><Data ss:Type="Number">0.78408299999999997</Data></Cell>
    <Cell><Data ss:Type="Number">0.78310469999999999</Data></Cell>
    <Cell><Data ss:Type="Number">0.78139409999999998</Data></Cell>
    <Cell><Data ss:Type="Number">0.77889850000000005</Data></Cell>
    <Cell><Data ss:Type="Number">0.77680159999999998</Data></Cell>
    <Cell><Data ss:Type="Number">0.77532089999999998</Data></Cell>
   </Row>
   <Row ss:AutoFitHeight="0">
    <Cell><Data ss:Type="String">F4</Data></Cell>
    <Cell><Data ss:Type="String"></Data></Cell>
    <Cell><Data ss:Type="String">IGF_r1</Data></Cell>
    <Cell><Data ss:Type="Number">-4.9392000000000004E-3</Data></Cell>
    <Cell><Data ss:Type="Number">-1.8760999999999999E-3</Data></Cell>
    <Cell><Data ss:Type="Number">8.25E-5</Data></Cell>
    <Cell><Data ss:Type="Number">9.9740000000000007E-4</Data></Cell>
    <Cell><Data ss:Type="Number">9.0090000000000005E-4</Data></Cell>
    <Cell><Data ss:Type="Number">6.3360000000000001E-4</Data></Cell>
    <Cell><Data ss:Type="Number">-1.4789999999999999E-4</Data></Cell>
    <Cell><Data ss:Type="Number">-9.5960000000000001E-4</Data></Cell>
    <Cell><Data ss:Type="Number">-1.0673E-3</Data></Cell>
    <Cell><Data ss:Type="Number">6.9669999999999997E-4</Data></Cell>
    <Cell><Data ss:Type="Number">6.2944000000000003E-3</Data></Cell>
    <Cell><Data ss:Type="Number">1.9384100000000001E-2</Data></Cell>
    <Cell><Data ss:Type="Number">4.6217099999999997E-2</Data></Cell>
    <Cell><Data ss:Type="Number">9.68025E-2</Data></Cell>
    <Cell><Data ss:Type="Number">0.1799887</Data></Cell>
    <Cell><Data ss:Type="Number">0.29658089999999998</Data></Cell>
    <Cell><Data ss:Type="Number">0.42411100000000002</Data></Cell>
    <Cell><Data ss:Type="Number">0.53351979999999999</Data></Cell>
    <Cell><Data ss:Type="Number">0.60923780000000005</Data></Cell>
    <Cell><Data ss:Type="Number">0.65615630000000003</Data></Cell>
    <Cell><Data ss:Type="Number">0.68753310000000001</Data></Cell>
    <Cell><Data ss:Type="Number">0.70884309999999995</Data></Cell>
    <Cell><Data ss:Type="Number">0.7243039</Data></Cell>
    <Cell><Data ss:Type="Number">0.73536809999999997</Data></Cell>
    <Cell><Data ss:Type="Number">0.74328669999999997</Data></Cell>
    <Cell><Data ss:Type="Number">0.74892199999999998</Data></Cell>
    <Cell><Data ss:Type="Number">0.75224199999999997</Data></Cell>
    <Cell><Data ss:Type="Number">0.7543474</Data></Cell>
    <Cell><Data ss:Type="Number">0.75563579999999997</Data></Cell>
    <Cell><Data ss:Type="Number">0.75576160000000003</Data></Cell>
    <Cell><Data ss:Type="Number">0.75510469999999996</Data></Cell>
    <Cell><Data ss:Type="Number">0.75342790000000004</Data></Cell>
    <Cell><Data ss:Type="Number">0.75167079999999997</Data></Cell>
    <Cell><Data ss:Type="Number">0.7495539</Data></Cell>
    <Cell><Data ss:Type="Number">0.74731309999999995</Data></Cell>
    <Cell><Data ss:Type="Number">0.74481929999999996</Data></Cell>
    <Cell><Data ss:Type="Number">0.74168559999999994</Data></Cell>
    <Cell><Data ss:Type="Number">0.73795449999999996</Data></Cell>
    <Cell><Data ss:Type="Number">0.73430470000000003</Data></Cell>
    <Cell><Data ss:Type="Number">0.73082369999999997</Data></Cell>
   </Row>
   <Row ss:AutoFitHeight="0">
    <Cell><Data ss:Type="String">F5</Data></Cell>
    <Cell><Data ss:Type="String"></Data></Cell>
    <Cell><Data ss:Type="String">IGF_r1</Data></Cell>
    <Cell><Data ss:Type="Number">-4.9648000000000001E-3</Data></Cell>
    <Cell><Data ss:Type="Number">-4.1140000000000003E-4</Data></Cell>
    <Cell><Data ss:Type="Number">2.0960000000000002E-3</Data></Cell>
    <Cell><Data ss:Type="Number">2.6564000000000002E-3</Data></Cell>
    <Cell><Data ss:Type="Number">2.3330999999999998E-3</Data></Cell>
    <Cell><Data ss:Type="Number">1.9621E-3</Data></Cell>
    <Cell><Data ss:Type="Number">1.1367E-3</Data></Cell>
    <Cell><Data ss:Type="Number">3.3379999999999998E-4</Data></Cell>
    <Cell><Data ss:Type="Number">-5.2059999999999997E-4</Data></Cell>
    <Cell><Data ss:Type="Number">-9.745E-4</Data></Cell>
    <Cell><Data ss:Type="Number">-1.5770999999999999E-3</Data></Cell>
    <Cell><Data ss:Type="Number">-1.9973999999999999E-3</Data></Cell>
    <Cell><Data ss:Type="Number">-2.2206000000000001E-3</Data></Cell>
    <Cell><Data ss:Type="Number">-1.3299E-3</Data></Cell>
    <Cell><Data ss:Type="Number">5.6599999999999999E-4</Data></Cell>
    <Cell><Data ss:Type="Number">4.4597999999999999E-3</Data></Cell>
    <Cell><Data ss:Type="Number">1.1702300000000001E-2</Data></Cell>
    <Cell><Data ss:Type="Number">2.5317200000000002E-2</Data></Cell>
    <Cell><Data ss:Type="Number">5.0277299999999997E-2</Data></Cell>
    <Cell><Data ss:Type="Number">9.3529299999999996E-2</Data></Cell>
    <Cell><Data ss:Type="Number">0.16306200000000001</Data></Cell>
    <Cell><Data ss:Type="Number">0.25886169999999997</Data></Cell>
    <Cell><Data ss:Type="Number">0.36315049999999999</Data></Cell>
    <Cell><Data ss:Type="Number">0.45061800000000002</Data></Cell>
    <Cell><Data ss:Type="Number">0.5074729</Data></Cell>
    <Cell><Data ss:Type="Number">0.53990309999999997</Data></Cell>
    <Cell><Data ss:Type="Number">0.55964429999999998</Data></Cell>
    <Cell><Data ss:Type="Number">0.57368249999999998</Data></Cell>
    <Cell><Data ss:Type="Number">0.58324039999999999</Data></Cell>
    <Cell><Data ss:Type="Number">0.59000969999999997</Data></Cell>
    <Cell><Data ss:Type="Number">0.59432370000000001</Data></Cell>
    <Cell><Data ss:Type="Number">0.59728150000000002</Data></Cell>
    <Cell><Data ss:Type="Number">0.59888490000000005</Data></Cell>
    <Cell><Data ss:Type="Number">0.59948100000000004</Data></Cell>
    <Cell><Data ss:Type="Number">0.59923579999999999</Data></Cell>
    <Cell><Data ss:Type="Number">0.59853619999999996</Data></Cell>
    <Cell><Data ss:Type="Number">0.5969892</Data></Cell>
    <Cell><Data ss:Type="Number">0.59494210000000003</Data></Cell>
    <Cell><Data ss:Type="Number">0.59245780000000003</Data></Cell>
    <Cell><Data ss:Type="Number">0.589943</Data></Cell>
   </Row>
   <Row ss:AutoFitHeight="0">
    <Cell><Data ss:Type="String">F6</Data></Cell>
    <Cell><Data ss:Type="String"></Data></Cell>
    <Cell><Data ss:Type="String">IGF_r1</Data></Cell>
    <Cell><Data ss:Type="Number">1.4165E-3</Data></Cell>
    <Cell><Data ss:Type="Number">1.9284E-3</Data></Cell>
    <Cell><Data ss:Type="Number">2.0122E-3</Data></Cell>
    <Cell><Data ss:Type="Number">1.6659999999999999E-3</Data></Cell>
    <Cell><Data ss:Type="Number">1.1496E-3</Data></Cell>
    <Cell><Data ss:Type="Number">6.3909999999999998E-4</Data></Cell>
    <Cell><Data ss:Type="Number">-1.22E-5</Data></Cell>
    <Cell><Data ss:Type="Number">-8.1899999999999996E-4</Data></Cell>
    <Cell><Data ss:Type="Number">-1.5099E-3</Data></Cell>
    <Cell><Data ss:Type="Number">-1.7849000000000001E-3</Data></Cell>
    <Cell><Data ss:Type="Number">-1.4319999999999999E-3</Data></Cell>
    <Cell><Data ss:Type="Number">-5.8300000000000001E-5</Data></Cell>
    <Cell><Data ss:Type="Number">3.7008000000000002E-3</Data></Cell>
    <Cell><Data ss:Type="Number">1.1884199999999999E-2</Data></Cell>
    <Cell><Data ss:Type="Number">2.8152199999999999E-2</Data></Cell>
    <Cell><Data ss:Type="Number">5.8420800000000002E-2</Data></Cell>
    <Cell><Data ss:Type="Number">0.11108319999999999</Data></Cell>
    <Cell><Data ss:Type="Number">0.19376989999999999</Data></Cell>
    <Cell><Data ss:Type="Number">0.30381859999999999</Data></Cell>
    <Cell><Data ss:Type="Number">0.42073090000000002</Data></Cell>
    <Cell><Data ss:Type="Number">0.51893310000000004</Data></Cell>
    <Cell><Data ss:Type="Number">0.58639129999999995</Data></Cell>
    <Cell><Data ss:Type="Number">0.62847960000000003</Data></Cell>
    <Cell><Data ss:Type="Number">0.65633160000000001</Data></Cell>
    <Cell><Data ss:Type="Number">0.67569230000000002</Data></Cell>
    <Cell><Data ss:Type="Number">0.68961159999999999</Data></Cell>
    <Cell><Data ss:Type="Number">0.69958929999999997</Data></Cell>
    <Cell><Data ss:Type="Number">0.70687869999999997</Data></Cell>
    <Cell><Data ss:Type="Number">0.71193249999999997</Data></Cell>
    <Cell><Data ss:Type="Number">0.71514200000000006</Data></Cell>
    <Cell><Data ss:Type="Number">0.71711069999999999</Data></Cell>
    <Cell><Data ss:Type="Number">0.71827850000000004</Data></Cell>
    <Cell><Data ss:Type="Number">0.71902359999999998</Data></Cell>
    <Cell><Data ss:Type="Number">0.71901099999999996</Data></Cell>
    <Cell><Data ss:Type="Number">0.71852590000000005</Data></Cell>
    <Cell><Data ss:Type="Number">0.71726160000000005</Data></Cell>
    <Cell><Data ss:Type="Number">0.71568209999999999</Data></Cell>
    <Cell><Data ss:Type="Number">0.713646</Data></Cell>
    <Cell><Data ss:Type="Number">0.71184440000000004</Data></Cell>
    <Cell><Data ss:Type="Number">0.70981030000000001</Data></Cell>
   </Row>
   <Row ss:AutoFitHeight="0">
    <Cell><Data ss:Type="String">F7</Data></Cell>
    <Cell><Data ss:Type="String"></Data></Cell>
    <Cell><Data ss:Type="String">IGF_r1</Data></Cell>
    <Cell><Data ss:Type="Number">1.6306999999999999E-3</Data></Cell>
    <Cell><Data ss:Type="Number">2.1895E-3</Data></Cell>
    <Cell><Data ss:Type="Number">2.2989E-3</Data></Cell>
    <Cell><Data ss:Type="Number">2.196E-3</Data></Cell>
    <Cell><Data ss:Type="Number">1.6623E-3</Data></Cell>
    <Cell><Data ss:Type="Number">1.1881000000000001E-3</Data></Cell>
    <Cell><Data ss:Type="Number">4.8879999999999996E-4</Data></Cell>
    <Cell><Data ss:Type="Number">-1.2909999999999999E-4</Data></Cell>
    <Cell><Data ss:Type="Number">-7.3720000000000003E-4</Data></Cell>
    <Cell><Data ss:Type="Number">-1.2302999999999999E-3</Data></Cell>
    <Cell><Data ss:Type="Number">-1.6781999999999999E-3</Data></Cell>
    <Cell><Data ss:Type="Number">-1.9608999999999998E-3</Data></Cell>
    <Cell><Data ss:Type="Number">-1.8423000000000001E-3</Data></Cell>
    <Cell><Data ss:Type="Number">-9.9329999999999991E-4</Data></Cell>
    <Cell><Data ss:Type="Number">9.7070000000000001E-4</Data></Cell>
    <Cell><Data ss:Type="Number">4.7685000000000002E-3</Data></Cell>
    <Cell><Data ss:Type="Number">1.2416399999999999E-2</Data></Cell>
    <Cell><Data ss:Type="Number">2.7014199999999999E-2</Data></Cell>
    <Cell><Data ss:Type="Number">5.4369899999999999E-2</Data></Cell>
    <Cell><Data ss:Type="Number">0.10244640000000001</Data></Cell>
    <Cell><Data ss:Type="Number">0.1789395</Data></Cell>
    <Cell><Data ss:Type="Number">0.28338980000000003</Data></Cell>
    <Cell><Data ss:Type="Number">0.39613540000000003</Data></Cell>
    <Cell><Data ss:Type="Number">0.489842</Data></Cell>
    <Cell><Data ss:Type="Number">0.5497071</Data></Cell>
    <Cell><Data ss:Type="Number">0.58078510000000005</Data></Cell>
    <Cell><Data ss:Type="Number">0.5978192</Data></Cell>
    <Cell><Data ss:Type="Number">0.60883810000000005</Data></Cell>
    <Cell><Data ss:Type="Number">0.61716930000000003</Data></Cell>
    <Cell><Data ss:Type="Number">0.62362700000000004</Data></Cell>
    <Cell><Data ss:Type="Number">0.62805849999999996</Data></Cell>
    <Cell><Data ss:Type="Number">0.63160459999999996</Data></Cell>
    <Cell><Data ss:Type="Number">0.63396810000000003</Data></Cell>
    <Cell><Data ss:Type="Number">0.63612120000000005</Data></Cell>
    <Cell><Data ss:Type="Number">0.63747480000000001</Data></Cell>
    <Cell><Data ss:Type="Number">0.63858669999999995</Data></Cell>
    <Cell><Data ss:Type="Number">0.63866999999999996</Data></Cell>
    <Cell><Data ss:Type="Number">0.63800369999999995</Data></Cell>
    <Cell><Data ss:Type="Number">0.63720949999999998</Data></Cell>
    <Cell><Data ss:Type="Number">0.6366676</Data></Cell>
   </Row>
   <Row ss:AutoFitHeight="0">
    <Cell><Data ss:Type="String">F8</Data></Cell>
    <Cell><Data ss:Type="String"></Data></Cell>
    <Cell><Data ss:Type="String">IGF_r1</Data></Cell>
    <Cell><Data ss:Type="Number">-7.1020000000000002E-4</Data></Cell>
    <Cell><Data ss:Type="Number">6.4579999999999998E-4</Data></Cell>
    <Cell><Data ss:Type="Number">1.2139E-3</Data></Cell>
    <Cell><Data ss:Type="Number">1.2669000000000001E-3</Data></Cell>
    <Cell><Data ss:Type="Number">8.897E-4</Data></Cell>
    <Cell><Data ss:Type="Number">5.6780000000000003E-4</Data></Cell>
    <Cell><Data ss:Type="Number">7.4999999999999993E-5</Data></Cell>
    <Cell><Data ss:Type="Number">-4.4079999999999998E-4</Data></Cell>
    <Cell><Data ss:Type="Number">-8.6759999999999995E-4</Data></Cell>
    <Cell><Data ss:Type="Number">-1.1891E-3</Data></Cell>
    <Cell><Data ss:Type="Number">-9.9850000000000004E-4</Data></Cell>
    <Cell><Data ss:Type="Number">-1.148E-4</Data></Cell>
    <Cell><Data ss:Type="Number">2.2133999999999999E-3</Data></Cell>
    <Cell><Data ss:Type="Number">8.2407999999999995E-3</Data></Cell>
    <Cell><Data ss:Type="Number">2.0535299999999999E-2</Data></Cell>
    <Cell><Data ss:Type="Number">4.4905399999999998E-2</Data></Cell>
    <Cell><Data ss:Type="Number">8.8872400000000004E-2</Data></Cell>
    <Cell><Data ss:Type="Number">0.1606619</Data></Cell>
    <Cell><Data ss:Type="Number">0.25858690000000001</Data></Cell>
    <Cell><Data ss:Type="Number">0.36237760000000002</Data></Cell>
    <Cell><Data ss:Type="Number">0.44786359999999997</Data></Cell>
    <Cell><Data ss:Type="Number">0.50361080000000003</Data></Cell>
    <Cell><Data ss:Type="Number">0.53680839999999996</Data></Cell>
    <Cell><Data ss:Type="Number">0.55828350000000004</Data></Cell>
    <Cell><Data ss:Type="Number">0.57302399999999998</Data></Cell>
    <Cell><Data ss:Type="Number">0.58374340000000002</Data></Cell>
    <Cell><Data ss:Type="Number">0.59120340000000005</Data></Cell>
    <Cell><Data ss:Type="Number">0.59736959999999995</Data></Cell>
    <Cell><Data ss:Type="Number">0.60153469999999998</Data></Cell>
    <Cell><Data ss:Type="Number">0.60483260000000005</Data></Cell>
    <Cell><Data ss:Type="Number">0.60655440000000005</Data></Cell>
    <Cell><Data ss:Type="Number">0.6081588</Data></Cell>
    <Cell><Data ss:Type="Number">0.60929960000000005</Data></Cell>
    <Cell><Data ss:Type="Number">0.61003549999999995</Data></Cell>
    <Cell><Data ss:Type="Number">0.6103037</Data></Cell>
    <Cell><Data ss:Type="Number">0.61058829999999997</Data></Cell>
    <Cell><Data ss:Type="Number">0.61057530000000004</Data></Cell>
    <Cell><Data ss:Type="Number">0.6098422</Data></Cell>
    <Cell><Data ss:Type="Number">0.60839759999999998</Data></Cell>
    <Cell><Data ss:Type="Number">0.60675140000000005</Data></Cell>
   </Row>
  </Table>
  <WorksheetOptions xmlns="urn:schemas-microsoft-com:office:excel">
   <Unsynced/>
   <TopRowVisible>63</TopRowVisible>
   <Panes>
    <Pane>
     <Number>3</Number>
     <ActiveRow>6</ActiveRow>
     <ActiveCol>6</ActiveCol>
    </Pane>
   </Panes>
   <ProtectObjects>False</ProtectObjects>
   <ProtectScenarios>False</ProtectScenarios>
  </WorksheetOptions>
 </Worksheet>
 <Worksheet ss:Name="Results">
  <Table ss:ExpandedColumnCount="20" ss:ExpandedRowCount="57" x:FullColumns="1"
   x:FullRows="1" ss:DefaultColumnWidth="54" ss:DefaultRowHeight="16.5">
   <Row ss:AutoFitHeight="0">
    <Cell><Data ss:Type="String">Experiment Name</Data></Cell>
    <Cell><Data ss:Type="String">(Bovine_CL)Session_Oct21_2016_115914AM(MS.BJS)3</Data></Cell>
   </Row>
   <Row ss:AutoFitHeight="0">
    <Cell><Data ss:Type="String">Run Start</Data></Cell>
    <Cell><Data ss:Type="String">07/13/2013 10:24 AM</Data></Cell>
   </Row>
   <Row ss:AutoFitHeight="0">
    <Cell><Data ss:Type="String">Run Finish</Data></Cell>
    <Cell><Data ss:Type="String">07/13/2013 11:30 AM</Data></Cell>
   </Row>
   <Row ss:AutoFitHeight="0">
    <Cell><Data ss:Type="String">Application</Data></Cell>
    <Cell><Data ss:Type="String">Quantification/RNA Binding Dye/RNA/Standard Curve</Data></Cell>
   </Row>
   <Row ss:AutoFitHeight="0">
    <Cell><Data ss:Type="String">Instrument</Data></Cell>
    <Cell><Data ss:Type="String">Eco™ Real-Time PCR system</Data></Cell>
   </Row>
   <Row ss:AutoFitHeight="0">
    <Cell><Data ss:Type="String">Software</Data></Cell>
    <Cell><Data ss:Type="String">Eco™ Software v4.0.7.0</Data></Cell>
   </Row>
   <Row ss:AutoFitHeight="0">
    <Cell><Data ss:Type="String">Last Date Saved</Data></Cell>
    <Cell><Data ss:Type="String">07/13/2013 1:07 PM</Data></Cell>
   </Row>
   <Row ss:Index="9" ss:AutoFitHeight="0" ss:Height="12.75" ss:StyleID="s62">
    <Cell><Data ss:Type="String">Well</Data></Cell>
    <Cell><Data ss:Type="String">Exclude</Data></Cell>
    <Cell><Data ss:Type="String">Sample Name</Data></Cell>
    <Cell><Data ss:Type="String">Assay Name</Data></Cell>
    <Cell><Data ss:Type="String">Assay Role</Data></Cell>
    <Cell><Data ss:Type="String">Cq</Data></Cell>
    <Cell><Data ss:Type="String">Cq Mean</Data></Cell>
    <Cell><Data ss:Type="String">Std. Dev. Cq</Data></Cell>
    <Cell><Data ss:Type="String">Quantity</Data></Cell>
    <Cell><Data ss:Type="String">Quantity Unit</Data></Cell>
    <Cell><Data ss:Type="String">Mean Qty.</Data></Cell>
    <Cell><Data ss:Type="String">Std. Dev. Qty.</Data></Cell>
    <Cell><Data ss:Type="String">Threshold Setting</Data></Cell>
    <Cell><Data ss:Type="String">Cq Threshold</Data></Cell>
    <Cell><Data ss:Type="String">Baseline Setting</Data></Cell>
    <Cell><Data ss:Type="String">Baseline Start</Data></Cell>
    <Cell><Data ss:Type="String">Baseline End</Data></Cell>
    <Cell><Data ss:Type="String">Tm1</Data></Cell>
    <Cell><Data ss:Type="String">Tm2</Data></Cell>
    <Cell><Data ss:Type="String">Tm3</Data></Cell>
   </Row>
   <Row ss:AutoFitHeight="0">
    <Cell><Data ss:Type="String">A1</Data></Cell>
    <Cell><Data ss:Type="String"></Data></Cell>
    <Cell><Data ss:Type="String">ovary</Data></Cell>
    <Cell><Data ss:Type="String">P4R</Data></Cell>
    <Cell><Data ss:Type="String">Unknown</Data></Cell>
    <Cell ss:StyleID="s63"><Data ss:Type="Number">23.114863799999998</Data></Cell>
    <Cell ss:StyleID="s63"><Data ss:Type="Number">27.102774199999999</Data></Cell>
    <Cell ss:StyleID="s63"><Data ss:Type="Number">5.6397570999999997</Data></Cell>
    <Cell><Data ss:Type="String">N/A</Data></Cell>
    <Cell><Data ss:Type="String"></Data></Cell>
    <Cell><Data ss:Type="String">N/A</Data></Cell>
    <Cell><Data ss:Type="String">N/A</Data></Cell>
    <Cell><Data ss:Type="String">Manual</Data></Cell>
    <Cell><Data ss:Type="Number">0.21099999999999999</Data></Cell>
    <Cell><Data ss:Type="String">Auto</Data></Cell>
    <Cell><Data ss:Type="Number">1</Data></Cell>
    <Cell><Data ss:Type="Number">15</Data></Cell>
    <Cell><Data ss:Type="Number">79.599999999999994</Data></Cell>
    <Cell><Data ss:Type="Number">62.5</Data></Cell>
    <Cell><Data ss:Type="Number">64.599999999999994</Data></Cell>
   </Row>
   <Row ss:AutoFitHeight="0">
    <Cell><Data ss:Type="String">A2</Data></Cell>
    <Cell><Data ss:Type="String"></Data></Cell>
    <Cell><Data ss:Type="String">CH2</Data></Cell>
    <Cell><Data ss:Type="String">P4R</Data></Cell>
    <Cell><Data ss:Type="String">Unknown</Data></Cell>
    <Cell ss:StyleID="s63"><Data ss:Type="Number">36.1</Data></Cell>
    <Cell ss:StyleID="s63"><Data ss:Type="Number">26.1883026</Data></Cell>
    <Cell ss:StyleID="s63"><Data ss:Type="Number">7.2129668000000002</Data></Cell>
    <Cell><Data ss:Type="String">N/A</Data></Cell>
    <Cell><Data ss:Type="String"></Data></Cell>
    <Cell><Data ss:Type="String">N/A</Data></Cell>
    <Cell><Data ss:Type="String">N/A</Data></Cell>
    <Cell><Data ss:Type="String">Manual</Data></Cell>
    <Cell><Data ss:Type="Number">0.21099999999999999</Data></Cell>
    <Cell><Data ss:Type="String">Auto</Data></Cell>
    <Cell><Data ss:Type="Number">1</Data></Cell>
    <Cell><Data ss:Type="Number">14</Data></Cell>
    <Cell><Data ss:Type="Number">79.3</Data></Cell>
    <Cell><Data ss:Type="Number">85</Data></Cell>
    <Cell><Data ss:Type="Number">64.3</Data></Cell>
   </Row>
   <Row ss:AutoFitHeight="0">
    <Cell><Data ss:Type="String">A3</Data></Cell>
    <Cell><Data ss:Type="String"></Data></Cell>
    <Cell><Data ss:Type="String">CH3</Data></Cell>
    <Cell><Data ss:Type="String">P4R</Data></Cell>
    <Cell><Data ss:Type="String">Unknown</Data></Cell>
    <Cell ss:StyleID="s63"><Data ss:Type="Number">33.5</Data></Cell>
    <Cell ss:StyleID="s63"><Data ss:Type="Number">34.844999999999999</Data></Cell>
    <Cell ss:StyleID="s63"><Data ss:Type="Number">2.399</Data></Cell>
    <Cell><Data ss:Type="String">N/A</Data></Cell>
    <Cell><Data ss:Type="String"></Data></Cell>
    <Cell><Data ss:Type="String">N/A</Data></Cell>
    <Cell><Data ss:Type="String">N/A</Data></Cell>
    <Cell><Data ss:Type="String">Manual</Data></Cell>
    <Cell><Data ss:Type="Number">0.21099999999999999</Data></Cell>
    <Cell><Data ss:Type="String">Auto</Data></Cell>
    <Cell><Data ss:Type="Number">1</Data></Cell>
    <Cell><Data ss:Type="Number">14</Data></Cell>
    <Cell><Data ss:Type="Number">79.3</Data></Cell>
    <Cell><Data ss:Type="Number">85</Data></Cell>
    <Cell><Data ss:Type="Number">67.3</Data></Cell>
   </Row>
   <Row ss:AutoFitHeight="0">
    <Cell><Data ss:Type="String">A4</Data></Cell>
    <Cell><Data ss:Type="String"></Data></Cell>
    <Cell><Data ss:Type="String">CL3</Data></Cell>
    <Cell><Data ss:Type="String">P4R</Data></Cell>
    <Cell><Data ss:Type="String">Unknown</Data></Cell>
    <Cell ss:StyleID="s63"><Data ss:Type="Number">34.4</Data></Cell>
    <Cell ss:StyleID="s63"><Data ss:Type="Number">35.002233400000001</Data></Cell>
    <Cell ss:StyleID="s63"><Data ss:Type="Number">4.3987401000000004</Data></Cell>
    <Cell><Data ss:Type="String">N/A</Data></Cell>
    <Cell><Data ss:Type="String"></Data></Cell>
    <Cell><Data ss:Type="String">N/A</Data></Cell>
    <Cell><Data ss:Type="String">N/A</Data></Cell>
    <Cell><Data ss:Type="String">Manual</Data></Cell>
    <Cell><Data ss:Type="Number">0.21099999999999999</Data></Cell>
    <Cell><Data ss:Type="String">Auto</Data></Cell>
    <Cell><Data ss:Type="Number">1</Data></Cell>
    <Cell><Data ss:Type="Number">19</Data></Cell>
    <Cell><Data ss:Type="Number">79.599999999999994</Data></Cell>
    <Cell><Data ss:Type="Number">63.7</Data></Cell>
    <Cell><Data ss:Type="Number">61</Data></Cell>
   </Row>
   <Row ss:AutoFitHeight="0">
    <Cell><Data ss:Type="String">A5</Data></Cell>
    <Cell><Data ss:Type="String"></Data></Cell>
    <Cell><Data ss:Type="String">CL2</Data></Cell>
    <Cell><Data ss:Type="String">P4R</Data></Cell>
    <Cell><Data ss:Type="String">Unknown</Data></Cell>
    <Cell ss:StyleID="s63"><Data ss:Type="Number">29</Data></Cell>
    <Cell ss:StyleID="s63"><Data ss:Type="Number">30.017339100000001</Data></Cell>
    <Cell ss:StyleID="s63"><Data ss:Type="Number">10.8467742</Data></Cell>
    <Cell><Data ss:Type="String">N/A</Data></Cell>
    <Cell><Data ss:Type="String"></Data></Cell>
    <Cell><Data ss:Type="String">N/A</Data></Cell>
    <Cell><Data ss:Type="String">N/A</Data></Cell>
    <Cell><Data ss:Type="String">Manual</Data></Cell>
    <Cell><Data ss:Type="Number">0.21099999999999999</Data></Cell>
    <Cell><Data ss:Type="String">Auto</Data></Cell>
    <Cell><Data ss:Type="Number">1</Data></Cell>
    <Cell><Data ss:Type="Number">14</Data></Cell>
    <Cell><Data ss:Type="Number">79</Data></Cell>
    <Cell><Data ss:Type="Number">84.7</Data></Cell>
    <Cell><Data ss:Type="Number">61.3</Data></Cell>
   </Row>
   <Row ss:AutoFitHeight="0">
    <Cell><Data ss:Type="String">A6</Data></Cell>
    <Cell><Data ss:Type="String"></Data></Cell>
    <Cell><Data ss:Type="String">CL1</Data></Cell>
    <Cell><Data ss:Type="String">P4R</Data></Cell>
    <Cell><Data ss:Type="String">Unknown</Data></Cell>
    <Cell ss:StyleID="s63"><Data ss:Type="Number">31.12</Data></Cell>
    <Cell ss:StyleID="s63"><Data ss:Type="Number">32.921708000000002</Data></Cell>
    <Cell ss:StyleID="s63"><Data ss:Type="Number">2.8648378999999999</Data></Cell>
    <Cell><Data ss:Type="String">N/A</Data></Cell>
    <Cell><Data ss:Type="String"></Data></Cell>
    <Cell><Data ss:Type="String">N/A</Data></Cell>
    <Cell><Data ss:Type="String">N/A</Data></Cell>
    <Cell><Data ss:Type="String">Manual</Data></Cell>
    <Cell><Data ss:Type="Number">0.21099999999999999</Data></Cell>
    <Cell><Data ss:Type="String">Auto</Data></Cell>
    <Cell><Data ss:Type="Number">1</Data></Cell>
    <Cell><Data ss:Type="Number">24</Data></Cell>
    <Cell><Data ss:Type="Number">79.599999999999994</Data></Cell>
    <Cell><Data ss:Type="Number">69.400000000000006</Data></Cell>
    <Cell><Data ss:Type="String">N/A</Data></Cell>
   </Row>
   <Row ss:AutoFitHeight="0">
    <Cell><Data ss:Type="String">A7</Data></Cell>
    <Cell><Data ss:Type="String"></Data></Cell>
    <Cell><Data ss:Type="String">CT</Data></Cell>
    <Cell><Data ss:Type="String">P4R</Data></Cell>
    <Cell><Data ss:Type="String">Unknown</Data></Cell>
    <Cell ss:StyleID="s63"><Data ss:Type="Number">25.326062499999999</Data></Cell>
    <Cell ss:StyleID="s63"><Data ss:Type="Number">29.760988699999999</Data></Cell>
    <Cell ss:StyleID="s63"><Data ss:Type="Number">6.2719326999999998</Data></Cell>
    <Cell><Data ss:Type="String">N/A</Data></Cell>
    <Cell><Data ss:Type="String"></Data></Cell>
    <Cell><Data ss:Type="String">N/A</Data></Cell>
    <Cell><Data ss:Type="String">N/A</Data></Cell>
    <Cell><Data ss:Type="String">Manual</Data></Cell>
    <Cell><Data ss:Type="Number">0.21099999999999999</Data></Cell>
    <Cell><Data ss:Type="String">Auto</Data></Cell>
    <Cell><Data ss:Type="Number">1</Data></Cell>
    <Cell><Data ss:Type="Number">17</Data></Cell>
    <Cell><Data ss:Type="Number">79.599999999999994</Data></Cell>
    <Cell><Data ss:Type="Number">58.9</Data></Cell>
    <Cell><Data ss:Type="Number">70</Data></Cell>
   </Row>
   <Row ss:AutoFitHeight="0">
    <Cell><Data ss:Type="String">A8</Data></Cell>
    <Cell><Data ss:Type="String"></Data></Cell>
    <Cell><Data ss:Type="String">CT2</Data></Cell>
    <Cell><Data ss:Type="String">P4R</Data></Cell>
    <Cell><Data ss:Type="String">Unknown</Data></Cell>
    <Cell ss:StyleID="s63"><Data ss:Type="Number">24.098605800000001</Data></Cell>
    <Cell ss:StyleID="s63"><Data ss:Type="Number">27.0245985</Data></Cell>
    <Cell ss:StyleID="s63"><Data ss:Type="Number">4.1379786000000003</Data></Cell>
    <Cell><Data ss:Type="String">N/A</Data></Cell>
    <Cell><Data ss:Type="String"></Data></Cell>
    <Cell><Data ss:Type="String">N/A</Data></Cell>
    <Cell><Data ss:Type="String">N/A</Data></Cell>
    <Cell><Data ss:Type="String">Manual</Data></Cell>
    <Cell><Data ss:Type="Number">0.21099999999999999</Data></Cell>
    <Cell><Data ss:Type="String">Auto</Data></Cell>
    <Cell><Data ss:Type="Number">1</Data></Cell>
    <Cell><Data ss:Type="Number">16</Data></Cell>
    <Cell><Data ss:Type="Number">79.3</Data></Cell>
    <Cell><Data ss:Type="Number">59.8</Data></Cell>
    <Cell><Data ss:Type="String">N/A</Data></Cell>
   </Row>
   <Row ss:AutoFitHeight="0">
    <Cell><Data ss:Type="String">B1</Data></Cell>
    <Cell><Data ss:Type="String"></Data></Cell>
    <Cell><Data ss:Type="String">ovary</Data></Cell>
    <Cell><Data ss:Type="String">P4R</Data></Cell>
    <Cell><Data ss:Type="String">Unknown</Data></Cell>
    <Cell ss:StyleID="s63"><Data ss:Type="Number">31.090684700000001</Data></Cell>
    <Cell ss:StyleID="s63"><Data ss:Type="Number">27.102774199999999</Data></Cell>
    <Cell ss:StyleID="s63"><Data ss:Type="Number">5.6397570999999997</Data></Cell>
    <Cell><Data ss:Type="String">N/A</Data></Cell>
    <Cell><Data ss:Type="String"></Data></Cell>
    <Cell><Data ss:Type="String">N/A</Data></Cell>
    <Cell><Data ss:Type="String">N/A</Data></Cell>
    <Cell><Data ss:Type="String">Manual</Data></Cell>
    <Cell><Data ss:Type="Number">0.21099999999999999</Data></Cell>
    <Cell><Data ss:Type="String">Auto</Data></Cell>
    <Cell><Data ss:Type="Number">1</Data></Cell>
    <Cell><Data ss:Type="Number">22</Data></Cell>
    <Cell><Data ss:Type="Number">79</Data></Cell>
    <Cell><Data ss:Type="Number">61</Data></Cell>
    <Cell><Data ss:Type="Number">69.099999999999994</Data></Cell>
   </Row>
   <Row ss:AutoFitHeight="0">
    <Cell><Data ss:Type="String">B2</Data></Cell>
    <Cell><Data ss:Type="String"></Data></Cell>
    <Cell><Data ss:Type="String">CH2</Data></Cell>
    <Cell><Data ss:Type="String">P4R</Data></Cell>
    <Cell><Data ss:Type="String">Unknown</Data></Cell>
    <Cell ss:StyleID="s63"><Data ss:Type="Number">35.1</Data></Cell>
    <Cell ss:StyleID="s63"><Data ss:Type="Number">36.1883026</Data></Cell>
    <Cell ss:StyleID="s63"><Data ss:Type="Number">7.2129668000000002</Data></Cell>
    <Cell><Data ss:Type="String">N/A</Data></Cell>
    <Cell><Data ss:Type="String"></Data></Cell>
    <Cell><Data ss:Type="String">N/A</Data></Cell>
    <Cell><Data ss:Type="String">N/A</Data></Cell>
    <Cell><Data ss:Type="String">Manual</Data></Cell>
    <Cell><Data ss:Type="Number">0.21099999999999999</Data></Cell>
    <Cell><Data ss:Type="String">Auto</Data></Cell>
    <Cell><Data ss:Type="Number">1</Data></Cell>
    <Cell><Data ss:Type="Number">25</Data></Cell>
    <Cell><Data ss:Type="Number">81.7</Data></Cell>
    <Cell><Data ss:Type="String">N/A</Data></Cell>
    <Cell><Data ss:Type="String">N/A</Data></Cell>
   </Row>
   <Row ss:AutoFitHeight="0">
    <Cell><Data ss:Type="String">B3</Data></Cell>
    <Cell><Data ss:Type="String"></Data></Cell>
    <Cell><Data ss:Type="String">CH3</Data></Cell>
    <Cell><Data ss:Type="String">P4R</Data></Cell>
    <Cell><Data ss:Type="String">Unknown</Data></Cell>
    <Cell ss:StyleID="s63"><Data ss:Type="Number">33.299999999999997</Data></Cell>
    <Cell ss:StyleID="s63"><Data ss:Type="Number">35.845236700000001</Data></Cell>
    <Cell ss:StyleID="s63"><Data ss:Type="Number">2.855</Data></Cell>
    <Cell><Data ss:Type="String">N/A</Data></Cell>
    <Cell><Data ss:Type="String"></Data></Cell>
    <Cell><Data ss:Type="String">N/A</Data></Cell>
    <Cell><Data ss:Type="String">N/A</Data></Cell>
    <Cell><Data ss:Type="String">Manual</Data></Cell>
    <Cell><Data ss:Type="Number">0.21099999999999999</Data></Cell>
    <Cell><Data ss:Type="String">Auto</Data></Cell>
    <Cell><Data ss:Type="Number">1</Data></Cell>
    <Cell><Data ss:Type="Number">40</Data></Cell>
    <Cell><Data ss:Type="String">N/A</Data></Cell>
    <Cell><Data ss:Type="String">N/A</Data></Cell>
    <Cell><Data ss:Type="String">N/A</Data></Cell>
   </Row>
   <Row ss:AutoFitHeight="0">
    <Cell><Data ss:Type="String">B4</Data></Cell>
    <Cell><Data ss:Type="String"></Data></Cell>
    <Cell><Data ss:Type="String">CL3</Data></Cell>
    <Cell><Data ss:Type="String">P4R</Data></Cell>
    <Cell><Data ss:Type="String">Unknown</Data></Cell>
    <Cell ss:StyleID="s63"><Data ss:Type="Number">34.14</Data></Cell>
    <Cell ss:StyleID="s63"><Data ss:Type="Number">36.002233400000001</Data></Cell>
    <Cell ss:StyleID="s63"><Data ss:Type="Number">4.3987401000000004</Data></Cell>
    <Cell><Data ss:Type="String">N/A</Data></Cell>
    <Cell><Data ss:Type="String"></Data></Cell>
    <Cell><Data ss:Type="String">N/A</Data></Cell>
    <Cell><Data ss:Type="String">N/A</Data></Cell>
    <Cell><Data ss:Type="String">Manual</Data></Cell>
    <Cell><Data ss:Type="Number">0.21099999999999999</Data></Cell>
    <Cell><Data ss:Type="String">Auto</Data></Cell>
    <Cell><Data ss:Type="Number">1</Data></Cell>
    <Cell><Data ss:Type="Number">13</Data></Cell>
    <Cell><Data ss:Type="Number">79</Data></Cell>
    <Cell><Data ss:Type="Number">84.7</Data></Cell>
    <Cell><Data ss:Type="Number">67.3</Data></Cell>
   </Row>
   <Row ss:AutoFitHeight="0">
    <Cell><Data ss:Type="String">B5</Data></Cell>
    <Cell><Data ss:Type="String"></Data></Cell>
    <Cell><Data ss:Type="String">CL2</Data></Cell>
    <Cell><Data ss:Type="String">P4R</Data></Cell>
    <Cell><Data ss:Type="String">Unknown</Data></Cell>
    <Cell ss:StyleID="s63"><Data ss:Type="Number">29.34</Data></Cell>
    <Cell ss:StyleID="s63"><Data ss:Type="Number">31.017339100000001</Data></Cell>
    <Cell ss:StyleID="s63"><Data ss:Type="Number">2.8467742</Data></Cell>
    <Cell><Data ss:Type="String">N/A</Data></Cell>
    <Cell><Data ss:Type="String"></Data></Cell>
    <Cell><Data ss:Type="String">N/A</Data></Cell>
    <Cell><Data ss:Type="String">N/A</Data></Cell>
    <Cell><Data ss:Type="String">Manual</Data></Cell>
    <Cell><Data ss:Type="Number">0.21099999999999999</Data></Cell>
    <Cell><Data ss:Type="String">Auto</Data></Cell>
    <Cell><Data ss:Type="Number">1</Data></Cell>
    <Cell><Data ss:Type="Number">29</Data></Cell>
    <Cell><Data ss:Type="Number">82.3</Data></Cell>
    <Cell><Data ss:Type="Number">73.3</Data></Cell>
    <Cell><Data ss:Type="String">N/A</Data></Cell>
   </Row>
   <Row ss:AutoFitHeight="0">
    <Cell><Data ss:Type="String">B6</Data></Cell>
    <Cell><Data ss:Type="String"></Data></Cell>
    <Cell><Data ss:Type="String">CL1</Data></Cell>
    <Cell><Data ss:Type="String">P4R</Data></Cell>
    <Cell><Data ss:Type="String">Unknown</Data></Cell>
    <Cell ss:StyleID="s63"><Data ss:Type="Number">31.59</Data></Cell>
    <Cell ss:StyleID="s63"><Data ss:Type="Number">32.921708000000002</Data></Cell>
    <Cell ss:StyleID="s63"><Data ss:Type="Number">2.8648378999999999</Data></Cell>
    <Cell><Data ss:Type="String">N/A</Data></Cell>
    <Cell><Data ss:Type="String"></Data></Cell>
    <Cell><Data ss:Type="String">N/A</Data></Cell>
    <Cell><Data ss:Type="String">N/A</Data></Cell>
    <Cell><Data ss:Type="String">Manual</Data></Cell>
    <Cell><Data ss:Type="Number">0.21099999999999999</Data></Cell>
    <Cell><Data ss:Type="String">Auto</Data></Cell>
    <Cell><Data ss:Type="Number">1</Data></Cell>
    <Cell><Data ss:Type="Number">29</Data></Cell>
    <Cell><Data ss:Type="Number">82.3</Data></Cell>
    <Cell><Data ss:Type="Number">68.8</Data></Cell>
    <Cell><Data ss:Type="String">N/A</Data></Cell>
   </Row>
   <Row ss:AutoFitHeight="0">
    <Cell><Data ss:Type="String">B7</Data></Cell>
    <Cell><Data ss:Type="String"></Data></Cell>
    <Cell><Data ss:Type="String">CT</Data></Cell>
    <Cell><Data ss:Type="String">P4R</Data></Cell>
    <Cell><Data ss:Type="String">Unknown</Data></Cell>
    <Cell ss:StyleID="s63"><Data ss:Type="Number">34.195914799999997</Data></Cell>
    <Cell ss:StyleID="s63"><Data ss:Type="Number">29.760988699999999</Data></Cell>
    <Cell ss:StyleID="s63"><Data ss:Type="Number">6.2719326999999998</Data></Cell>
    <Cell><Data ss:Type="String">N/A</Data></Cell>
    <Cell><Data ss:Type="String"></Data></Cell>
    <Cell><Data ss:Type="String">N/A</Data></Cell>
    <Cell><Data ss:Type="String">N/A</Data></Cell>
    <Cell><Data ss:Type="String">Manual</Data></Cell>
    <Cell><Data ss:Type="Number">0.21099999999999999</Data></Cell>
    <Cell><Data ss:Type="String">Auto</Data></Cell>
    <Cell><Data ss:Type="Number">1</Data></Cell>
    <Cell><Data ss:Type="Number">28</Data></Cell>
    <Cell><Data ss:Type="Number">82</Data></Cell>
    <Cell><Data ss:Type="Number">69.7</Data></Cell>
    <Cell><Data ss:Type="String">N/A</Data></Cell>
   </Row>
   <Row ss:AutoFitHeight="0">
    <Cell><Data ss:Type="String">B8</Data></Cell>
    <Cell><Data ss:Type="String"></Data></Cell>
    <Cell><Data ss:Type="String">CT2</Data></Cell>
    <Cell><Data ss:Type="String">P4R</Data></Cell>
    <Cell><Data ss:Type="String">Unknown</Data></Cell>
    <Cell ss:StyleID="s63"><Data ss:Type="Number">29.950591299999999</Data></Cell>
    <Cell ss:StyleID="s63"><Data ss:Type="Number">27.0245985</Data></Cell>
    <Cell ss:StyleID="s63"><Data ss:Type="Number">4.1379786000000003</Data></Cell>
    <Cell><Data ss:Type="String">N/A</Data></Cell>
    <Cell><Data ss:Type="String"></Data></Cell>
    <Cell><Data ss:Type="String">N/A</Data></Cell>
    <Cell><Data ss:Type="String">N/A</Data></Cell>
    <Cell><Data ss:Type="String">Manual</Data></Cell>
    <Cell><Data ss:Type="Number">0.21099999999999999</Data></Cell>
    <Cell><Data ss:Type="String">Auto</Data></Cell>
    <Cell><Data ss:Type="Number">1</Data></Cell>
    <Cell><Data ss:Type="Number">22</Data></Cell>
    <Cell><Data ss:Type="Number">79.599999999999994</Data></Cell>
    <Cell><Data ss:Type="String">N/A</Data></Cell>
    <Cell><Data ss:Type="String">N/A</Data></Cell>
   </Row>
   <Row ss:AutoFitHeight="0">
    <Cell><Data ss:Type="String">C1</Data></Cell>
    <Cell><Data ss:Type="String"></Data></Cell>
    <Cell><Data ss:Type="String">ovary</Data></Cell>
    <Cell><Data ss:Type="String">VEGF</Data></Cell>
    <Cell><Data ss:Type="String">Unknown</Data></Cell>
    <Cell ss:StyleID="s63"><Data ss:Type="Number">25.798788800000001</Data></Cell>
    <Cell ss:StyleID="s63"><Data ss:Type="Number">25.283976299999999</Data></Cell>
    <Cell ss:StyleID="s63"><Data ss:Type="Number">0.7280548</Data></Cell>
    <Cell><Data ss:Type="String">N/A</Data></Cell>
    <Cell><Data ss:Type="String"></Data></Cell>
    <Cell><Data ss:Type="String">N/A</Data></Cell>
    <Cell><Data ss:Type="String">N/A</Data></Cell>
    <Cell><Data ss:Type="String">Manual</Data></Cell>
    <Cell><Data ss:Type="Number">0.13200000000000001</Data></Cell>
    <Cell><Data ss:Type="String">Auto</Data></Cell>
    <Cell><Data ss:Type="Number">1</Data></Cell>
    <Cell><Data ss:Type="Number">19</Data></Cell>
    <Cell><Data ss:Type="Number">80.8</Data></Cell>
    <Cell><Data ss:Type="Number">61</Data></Cell>
    <Cell><Data ss:Type="String">N/A</Data></Cell>
   </Row>
   <Row ss:AutoFitHeight="0">
    <Cell><Data ss:Type="String">C2</Data></Cell>
    <Cell><Data ss:Type="String"></Data></Cell>
    <Cell><Data ss:Type="String">CH2</Data></Cell>
    <Cell><Data ss:Type="String">VEGF</Data></Cell>
    <Cell><Data ss:Type="String">Unknown</Data></Cell>
    <Cell ss:StyleID="s63"><Data ss:Type="Number">26.3281037</Data></Cell>
    <Cell ss:StyleID="s63"><Data ss:Type="Number">24.534654400000001</Data></Cell>
    <Cell ss:StyleID="s63"><Data ss:Type="Number">2.5363202999999999</Data></Cell>
    <Cell><Data ss:Type="String">N/A</Data></Cell>
    <Cell><Data ss:Type="String"></Data></Cell>
    <Cell><Data ss:Type="String">N/A</Data></Cell>
    <Cell><Data ss:Type="String">N/A</Data></Cell>
    <Cell><Data ss:Type="String">Manual</Data></Cell>
    <Cell><Data ss:Type="Number">0.13200000000000001</Data></Cell>
    <Cell><Data ss:Type="String">Auto</Data></Cell>
    <Cell><Data ss:Type="Number">1</Data></Cell>
    <Cell><Data ss:Type="Number">17</Data></Cell>
    <Cell><Data ss:Type="Number">79.900000000000006</Data></Cell>
    <Cell><Data ss:Type="Number">61</Data></Cell>
    <Cell><Data ss:Type="String">N/A</Data></Cell>
   </Row>
   <Row ss:AutoFitHeight="0">
    <Cell><Data ss:Type="String">C3</Data></Cell>
    <Cell><Data ss:Type="String"></Data></Cell>
    <Cell><Data ss:Type="String">CH3</Data></Cell>
    <Cell><Data ss:Type="String">VEGF</Data></Cell>
    <Cell><Data ss:Type="String">Unknown</Data></Cell>
    <Cell ss:StyleID="s63"><Data ss:Type="Number">24.5877506</Data></Cell>
    <Cell ss:StyleID="s63"><Data ss:Type="Number">24.144358100000002</Data></Cell>
    <Cell ss:StyleID="s63"><Data ss:Type="Number">0.62705169999999999</Data></Cell>
    <Cell><Data ss:Type="String">N/A</Data></Cell>
    <Cell><Data ss:Type="String"></Data></Cell>
    <Cell><Data ss:Type="String">N/A</Data></Cell>
    <Cell><Data ss:Type="String">N/A</Data></Cell>
    <Cell><Data ss:Type="String">Manual</Data></Cell>
    <Cell><Data ss:Type="Number">0.13200000000000001</Data></Cell>
    <Cell><Data ss:Type="String">Auto</Data></Cell>
    <Cell><Data ss:Type="Number">1</Data></Cell>
    <Cell><Data ss:Type="Number">18</Data></Cell>
    <Cell><Data ss:Type="Number">80.8</Data></Cell>
    <Cell><Data ss:Type="Number">61</Data></Cell>
    <Cell><Data ss:Type="String">N/A</Data></Cell>
   </Row>
   <Row ss:AutoFitHeight="0">
    <Cell><Data ss:Type="String">C4</Data></Cell>
    <Cell><Data ss:Type="String"></Data></Cell>
    <Cell><Data ss:Type="String">CL3</Data></Cell>
    <Cell><Data ss:Type="String">VEGF</Data></Cell>
    <Cell><Data ss:Type="String">Unknown</Data></Cell>
    <Cell ss:StyleID="s63"><Data ss:Type="Number">19.677883000000001</Data></Cell>
    <Cell ss:StyleID="s63"><Data ss:Type="Number">21.1378521</Data></Cell>
    <Cell ss:StyleID="s63"><Data ss:Type="Number">2.0647082000000001</Data></Cell>
    <Cell><Data ss:Type="String">N/A</Data></Cell>
    <Cell><Data ss:Type="String"></Data></Cell>
    <Cell><Data ss:Type="String">N/A</Data></Cell>
    <Cell><Data ss:Type="String">N/A</Data></Cell>
    <Cell><Data ss:Type="String">Manual</Data></Cell>
    <Cell><Data ss:Type="Number">0.13200000000000001</Data></Cell>
    <Cell><Data ss:Type="String">Auto</Data></Cell>
    <Cell><Data ss:Type="Number">1</Data></Cell>
    <Cell><Data ss:Type="Number">13</Data></Cell>
    <Cell><Data ss:Type="Number">80.2</Data></Cell>
    <Cell><Data ss:Type="Number">83.8</Data></Cell>
    <Cell><Data ss:Type="Number">60.7</Data></Cell>
   </Row>
   <Row ss:AutoFitHeight="0">
    <Cell><Data ss:Type="String">C5</Data></Cell>
    <Cell><Data ss:Type="String"></Data></Cell>
    <Cell><Data ss:Type="String">CL2</Data></Cell>
    <Cell><Data ss:Type="String">VEGF</Data></Cell>
    <Cell><Data ss:Type="String">Unknown</Data></Cell>
    <Cell ss:StyleID="s63"><Data ss:Type="Number">24.409624999999998</Data></Cell>
    <Cell ss:StyleID="s63"><Data ss:Type="Number">22.118702599999999</Data></Cell>
    <Cell ss:StyleID="s63"><Data ss:Type="Number">3.2398535000000002</Data></Cell>
    <Cell><Data ss:Type="String">N/A</Data></Cell>
    <Cell><Data ss:Type="String"></Data></Cell>
    <Cell><Data ss:Type="String">N/A</Data></Cell>
    <Cell><Data ss:Type="String">N/A</Data></Cell>
    <Cell><Data ss:Type="String">Manual</Data></Cell>
    <Cell><Data ss:Type="Number">0.13200000000000001</Data></Cell>
    <Cell><Data ss:Type="String">Auto</Data></Cell>
    <Cell><Data ss:Type="Number">1</Data></Cell>
    <Cell><Data ss:Type="Number">17</Data></Cell>
    <Cell><Data ss:Type="Number">80.5</Data></Cell>
    <Cell><Data ss:Type="Number">60.7</Data></Cell>
    <Cell><Data ss:Type="Number">67</Data></Cell>
   </Row>
   <Row ss:AutoFitHeight="0">
    <Cell><Data ss:Type="String">C6</Data></Cell>
    <Cell><Data ss:Type="String"></Data></Cell>
    <Cell><Data ss:Type="String">CL1</Data></Cell>
    <Cell><Data ss:Type="String">VEGF</Data></Cell>
    <Cell><Data ss:Type="String">Unknown</Data></Cell>
    <Cell ss:StyleID="s63"><Data ss:Type="Number">26.179390900000001</Data></Cell>
    <Cell ss:StyleID="s63"><Data ss:Type="Number">23.755194400000001</Data></Cell>
    <Cell ss:StyleID="s63"><Data ss:Type="Number">3.4283315999999999</Data></Cell>
    <Cell><Data ss:Type="String">N/A</Data></Cell>
    <Cell><Data ss:Type="String"></Data></Cell>
    <Cell><Data ss:Type="String">N/A</Data></Cell>
    <Cell><Data ss:Type="String">N/A</Data></Cell>
    <Cell><Data ss:Type="String">Manual</Data></Cell>
    <Cell><Data ss:Type="Number">0.13200000000000001</Data></Cell>
    <Cell><Data ss:Type="String">Auto</Data></Cell>
    <Cell><Data ss:Type="Number">1</Data></Cell>
    <Cell><Data ss:Type="Number">19</Data></Cell>
    <Cell><Data ss:Type="Number">80.8</Data></Cell>
    <Cell><Data ss:Type="String">N/A</Data></Cell>
    <Cell><Data ss:Type="String">N/A</Data></Cell>
   </Row>
   <Row ss:AutoFitHeight="0">
    <Cell><Data ss:Type="String">C7</Data></Cell>
    <Cell><Data ss:Type="String"></Data></Cell>
    <Cell><Data ss:Type="String">CT</Data></Cell>
    <Cell><Data ss:Type="String">VEGF</Data></Cell>
    <Cell><Data ss:Type="String">Unknown</Data></Cell>
    <Cell ss:StyleID="s63"><Data ss:Type="Number">22.4252517</Data></Cell>
    <Cell ss:StyleID="s63"><Data ss:Type="Number">21.828701299999999</Data></Cell>
    <Cell ss:StyleID="s63"><Data ss:Type="Number">0.8436496</Data></Cell>
    <Cell><Data ss:Type="String">N/A</Data></Cell>
    <Cell><Data ss:Type="String"></Data></Cell>
    <Cell><Data ss:Type="String">N/A</Data></Cell>
    <Cell><Data ss:Type="String">N/A</Data></Cell>
    <Cell><Data ss:Type="String">Manual</Data></Cell>
    <Cell><Data ss:Type="Number">0.13200000000000001</Data></Cell>
    <Cell><Data ss:Type="String">Auto</Data></Cell>
    <Cell><Data ss:Type="Number">1</Data></Cell>
    <Cell><Data ss:Type="Number">15</Data></Cell>
    <Cell><Data ss:Type="Number">80.5</Data></Cell>
    <Cell><Data ss:Type="Number">84.1</Data></Cell>
    <Cell><Data ss:Type="String">N/A</Data></Cell>
   </Row>
   <Row ss:AutoFitHeight="0">
    <Cell><Data ss:Type="String">C8</Data></Cell>
    <Cell><Data ss:Type="String"></Data></Cell>
    <Cell><Data ss:Type="String">CT2</Data></Cell>
    <Cell><Data ss:Type="String">VEGF</Data></Cell>
    <Cell><Data ss:Type="String">Unknown</Data></Cell>
    <Cell ss:StyleID="s63"><Data ss:Type="Number">23.296224500000001</Data></Cell>
    <Cell ss:StyleID="s63"><Data ss:Type="Number">22.070852800000001</Data></Cell>
    <Cell ss:StyleID="s63"><Data ss:Type="Number">1.7329372999999999</Data></Cell>
    <Cell><Data ss:Type="String">N/A</Data></Cell>
    <Cell><Data ss:Type="String"></Data></Cell>
    <Cell><Data ss:Type="String">N/A</Data></Cell>
    <Cell><Data ss:Type="String">N/A</Data></Cell>
    <Cell><Data ss:Type="String">Manual</Data></Cell>
    <Cell><Data ss:Type="Number">0.13200000000000001</Data></Cell>
    <Cell><Data ss:Type="String">Auto</Data></Cell>
    <Cell><Data ss:Type="Number">1</Data></Cell>
    <Cell><Data ss:Type="Number">16</Data></Cell>
    <Cell><Data ss:Type="Number">80.5</Data></Cell>
    <Cell><Data ss:Type="Number">60.7</Data></Cell>
    <Cell><Data ss:Type="Number">84.1</Data></Cell>
   </Row>
   <Row ss:AutoFitHeight="0">
    <Cell><Data ss:Type="String">D1</Data></Cell>
    <Cell><Data ss:Type="String"></Data></Cell>
    <Cell><Data ss:Type="String">ovary</Data></Cell>
    <Cell><Data ss:Type="String">VEGF</Data></Cell>
    <Cell><Data ss:Type="String">Unknown</Data></Cell>
    <Cell ss:StyleID="s63"><Data ss:Type="Number">24.769163899999999</Data></Cell>
    <Cell ss:StyleID="s63"><Data ss:Type="Number">25.283976299999999</Data></Cell>
    <Cell ss:StyleID="s63"><Data ss:Type="Number">0.7280548</Data></Cell>
    <Cell><Data ss:Type="String">N/A</Data></Cell>
    <Cell><Data ss:Type="String"></Data></Cell>
    <Cell><Data ss:Type="String">N/A</Data></Cell>
    <Cell><Data ss:Type="String">N/A</Data></Cell>
    <Cell><Data ss:Type="String">Manual</Data></Cell>
    <Cell><Data ss:Type="Number">0.13200000000000001</Data></Cell>
    <Cell><Data ss:Type="String">Auto</Data></Cell>
    <Cell><Data ss:Type="Number">1</Data></Cell>
    <Cell><Data ss:Type="Number">18</Data></Cell>
    <Cell><Data ss:Type="Number">80.8</Data></Cell>
    <Cell><Data ss:Type="Number">60.7</Data></Cell>
    <Cell><Data ss:Type="Number">84.1</Data></Cell>
   </Row>
   <Row ss:AutoFitHeight="0">
    <Cell><Data ss:Type="String">D2</Data></Cell>
    <Cell><Data ss:Type="String"></Data></Cell>
    <Cell><Data ss:Type="String">CH2</Data></Cell>
    <Cell><Data ss:Type="String">VEGF</Data></Cell>
    <Cell><Data ss:Type="String">Unknown</Data></Cell>
    <Cell ss:StyleID="s63"><Data ss:Type="Number">22.7412052</Data></Cell>
    <Cell ss:StyleID="s63"><Data ss:Type="Number">24.534654400000001</Data></Cell>
    <Cell ss:StyleID="s63"><Data ss:Type="Number">2.5363202999999999</Data></Cell>
    <Cell><Data ss:Type="String">N/A</Data></Cell>
    <Cell><Data ss:Type="String"></Data></Cell>
    <Cell><Data ss:Type="String">N/A</Data></Cell>
    <Cell><Data ss:Type="String">N/A</Data></Cell>
    <Cell><Data ss:Type="String">Manual</Data></Cell>
    <Cell><Data ss:Type="Number">0.13200000000000001</Data></Cell>
    <Cell><Data ss:Type="String">Auto</Data></Cell>
    <Cell><Data ss:Type="Number">1</Data></Cell>
    <Cell><Data ss:Type="Number">16</Data></Cell>
    <Cell><Data ss:Type="Number">80.5</Data></Cell>
    <Cell><Data ss:Type="Number">84.1</Data></Cell>
    <Cell><Data ss:Type="String">N/A</Data></Cell>
   </Row>
   <Row ss:AutoFitHeight="0">
    <Cell><Data ss:Type="String">D3</Data></Cell>
    <Cell><Data ss:Type="String"></Data></Cell>
    <Cell><Data ss:Type="String">CH3</Data></Cell>
    <Cell><Data ss:Type="String">VEGF</Data></Cell>
    <Cell><Data ss:Type="String">Unknown</Data></Cell>
    <Cell ss:StyleID="s63"><Data ss:Type="Number">23.7009656</Data></Cell>
    <Cell ss:StyleID="s63"><Data ss:Type="Number">24.144358100000002</Data></Cell>
    <Cell ss:StyleID="s63"><Data ss:Type="Number">0.62705169999999999</Data></Cell>
    <Cell><Data ss:Type="String">N/A</Data></Cell>
    <Cell><Data ss:Type="String"></Data></Cell>
    <Cell><Data ss:Type="String">N/A</Data></Cell>
    <Cell><Data ss:Type="String">N/A</Data></Cell>
    <Cell><Data ss:Type="String">Manual</Data></Cell>
    <Cell><Data ss:Type="Number">0.13200000000000001</Data></Cell>
    <Cell><Data ss:Type="String">Auto</Data></Cell>
    <Cell><Data ss:Type="Number">1</Data></Cell>
    <Cell><Data ss:Type="Number">17</Data></Cell>
    <Cell><Data ss:Type="Number">80.5</Data></Cell>
    <Cell><Data ss:Type="Number">83.8</Data></Cell>
    <Cell><Data ss:Type="Number">61.6</Data></Cell>
   </Row>
   <Row ss:AutoFitHeight="0">
    <Cell><Data ss:Type="String">D4</Data></Cell>
    <Cell><Data ss:Type="String"></Data></Cell>
    <Cell><Data ss:Type="String">CL3</Data></Cell>
    <Cell><Data ss:Type="String">VEGF</Data></Cell>
    <Cell><Data ss:Type="String">Unknown</Data></Cell>
    <Cell ss:StyleID="s63"><Data ss:Type="Number">22.5978213</Data></Cell>
    <Cell ss:StyleID="s63"><Data ss:Type="Number">21.1378521</Data></Cell>
    <Cell ss:StyleID="s63"><Data ss:Type="Number">2.0647082000000001</Data></Cell>
    <Cell><Data ss:Type="String">N/A</Data></Cell>
    <Cell><Data ss:Type="String"></Data></Cell>
    <Cell><Data ss:Type="String">N/A</Data></Cell>
    <Cell><Data ss:Type="String">N/A</Data></Cell>
    <Cell><Data ss:Type="String">Manual</Data></Cell>
    <Cell><Data ss:Type="Number">0.13200000000000001</Data></Cell>
    <Cell><Data ss:Type="String">Auto</Data></Cell>
    <Cell><Data ss:Type="Number">1</Data></Cell>
    <Cell><Data ss:Type="Number">16</Data></Cell>
    <Cell><Data ss:Type="Number">80.5</Data></Cell>
    <Cell><Data ss:Type="Number">83.8</Data></Cell>
    <Cell><Data ss:Type="Number">67.3</Data></Cell>
   </Row>
   <Row ss:AutoFitHeight="0">
    <Cell><Data ss:Type="String">D5</Data></Cell>
    <Cell><Data ss:Type="String"></Data></Cell>
    <Cell><Data ss:Type="String">CL2</Data></Cell>
    <Cell><Data ss:Type="String">VEGF</Data></Cell>
    <Cell><Data ss:Type="String">Unknown</Data></Cell>
    <Cell ss:StyleID="s63"><Data ss:Type="Number">19.827780300000001</Data></Cell>
    <Cell ss:StyleID="s63"><Data ss:Type="Number">22.118702599999999</Data></Cell>
    <Cell ss:StyleID="s63"><Data ss:Type="Number">3.2398535000000002</Data></Cell>
    <Cell><Data ss:Type="String">N/A</Data></Cell>
    <Cell><Data ss:Type="String"></Data></Cell>
    <Cell><Data ss:Type="String">N/A</Data></Cell>
    <Cell><Data ss:Type="String">N/A</Data></Cell>
    <Cell><Data ss:Type="String">Manual</Data></Cell>
    <Cell><Data ss:Type="Number">0.13200000000000001</Data></Cell>
    <Cell><Data ss:Type="String">Auto</Data></Cell>
    <Cell><Data ss:Type="Number">1</Data></Cell>
    <Cell><Data ss:Type="Number">13</Data></Cell>
    <Cell><Data ss:Type="Number">80.2</Data></Cell>
    <Cell><Data ss:Type="Number">83.8</Data></Cell>
    <Cell><Data ss:Type="Number">67.599999999999994</Data></Cell>
   </Row>
   <Row ss:AutoFitHeight="0">
    <Cell><Data ss:Type="String">D6</Data></Cell>
    <Cell><Data ss:Type="String"></Data></Cell>
    <Cell><Data ss:Type="String">CL1</Data></Cell>
    <Cell><Data ss:Type="String">VEGF</Data></Cell>
    <Cell><Data ss:Type="String">Unknown</Data></Cell>
    <Cell ss:StyleID="s63"><Data ss:Type="Number">21.330997799999999</Data></Cell>
    <Cell ss:StyleID="s63"><Data ss:Type="Number">23.755194400000001</Data></Cell>
    <Cell ss:StyleID="s63"><Data ss:Type="Number">3.4283315999999999</Data></Cell>
    <Cell><Data ss:Type="String">N/A</Data></Cell>
    <Cell><Data ss:Type="String"></Data></Cell>
    <Cell><Data ss:Type="String">N/A</Data></Cell>
    <Cell><Data ss:Type="String">N/A</Data></Cell>
    <Cell><Data ss:Type="String">Manual</Data></Cell>
    <Cell><Data ss:Type="Number">0.13200000000000001</Data></Cell>
    <Cell><Data ss:Type="String">Auto</Data></Cell>
    <Cell><Data ss:Type="Number">1</Data></Cell>
    <Cell><Data ss:Type="Number">14</Data></Cell>
    <Cell><Data ss:Type="Number">80.2</Data></Cell>
    <Cell><Data ss:Type="Number">83.8</Data></Cell>
    <Cell><Data ss:Type="String">N/A</Data></Cell>
   </Row>
   <Row ss:AutoFitHeight="0">
    <Cell><Data ss:Type="String">D7</Data></Cell>
    <Cell><Data ss:Type="String"></Data></Cell>
    <Cell><Data ss:Type="String">CT</Data></Cell>
    <Cell><Data ss:Type="String">VEGF</Data></Cell>
    <Cell><Data ss:Type="String">Unknown</Data></Cell>
    <Cell ss:StyleID="s63"><Data ss:Type="Number">21.232151000000002</Data></Cell>
    <Cell ss:StyleID="s63"><Data ss:Type="Number">21.828701299999999</Data></Cell>
    <Cell ss:StyleID="s63"><Data ss:Type="Number">0.8436496</Data></Cell>
    <Cell><Data ss:Type="String">N/A</Data></Cell>
    <Cell><Data ss:Type="String"></Data></Cell>
    <Cell><Data ss:Type="String">N/A</Data></Cell>
    <Cell><Data ss:Type="String">N/A</Data></Cell>
    <Cell><Data ss:Type="String">Manual</Data></Cell>
    <Cell><Data ss:Type="Number">0.13200000000000001</Data></Cell>
    <Cell><Data ss:Type="String">Auto</Data></Cell>
    <Cell><Data ss:Type="Number">1</Data></Cell>
    <Cell><Data ss:Type="Number">14</Data></Cell>
    <Cell><Data ss:Type="Number">80.5</Data></Cell>
    <Cell><Data ss:Type="Number">83.8</Data></Cell>
    <Cell><Data ss:Type="Number">61</Data></Cell>
   </Row>
   <Row ss:AutoFitHeight="0">
    <Cell><Data ss:Type="String">D8</Data></Cell>
    <Cell><Data ss:Type="String"></Data></Cell>
    <Cell><Data ss:Type="String">CT2</Data></Cell>
    <Cell><Data ss:Type="String">VEGF</Data></Cell>
    <Cell><Data ss:Type="String">Unknown</Data></Cell>
    <Cell ss:StyleID="s63"><Data ss:Type="Number">20.845481100000001</Data></Cell>
    <Cell ss:StyleID="s63"><Data ss:Type="Number">22.070852800000001</Data></Cell>
    <Cell ss:StyleID="s63"><Data ss:Type="Number">1.7329372999999999</Data></Cell>
    <Cell><Data ss:Type="String">N/A</Data></Cell>
    <Cell><Data ss:Type="String"></Data></Cell>
    <Cell><Data ss:Type="String">N/A</Data></Cell>
    <Cell><Data ss:Type="String">N/A</Data></Cell>
    <Cell><Data ss:Type="String">Manual</Data></Cell>
    <Cell><Data ss:Type="Number">0.13200000000000001</Data></Cell>
    <Cell><Data ss:Type="String">Auto</Data></Cell>
    <Cell><Data ss:Type="Number">1</Data></Cell>
    <Cell><Data ss:Type="Number">13</Data></Cell>
    <Cell><Data ss:Type="Number">80.2</Data></Cell>
    <Cell><Data ss:Type="Number">83.8</Data></Cell>
    <Cell><Data ss:Type="Number">60.7</Data></Cell>
   </Row>
   <Row ss:AutoFitHeight="0">
    <Cell><Data ss:Type="String">E1</Data></Cell>
    <Cell><Data ss:Type="String"></Data></Cell>
    <Cell><Data ss:Type="String">ovary</Data></Cell>
    <Cell><Data ss:Type="String">IGF_r1</Data></Cell>
    <Cell><Data ss:Type="String">Unknown</Data></Cell>
    <Cell ss:StyleID="s63"><Data ss:Type="Number">23.420384299999998</Data></Cell>
    <Cell ss:StyleID="s63"><Data ss:Type="Number">23.735571700000001</Data></Cell>
    <Cell ss:StyleID="s63"><Data ss:Type="Number">0.44574229999999998</Data></Cell>
    <Cell><Data ss:Type="String">N/A</Data></Cell>
    <Cell><Data ss:Type="String"></Data></Cell>
    <Cell><Data ss:Type="String">N/A</Data></Cell>
    <Cell><Data ss:Type="String">N/A</Data></Cell>
    <Cell><Data ss:Type="String">Manual</Data></Cell>
    <Cell><Data ss:Type="Number">0.34100000000000003</Data></Cell>
    <Cell><Data ss:Type="String">Auto</Data></Cell>
    <Cell><Data ss:Type="Number">1</Data></Cell>
    <Cell><Data ss:Type="Number">18</Data></Cell>
    <Cell><Data ss:Type="Number">83.2</Data></Cell>
    <Cell><Data ss:Type="String">N/A</Data></Cell>
    <Cell><Data ss:Type="String">N/A</Data></Cell>
   </Row>
   <Row ss:AutoFitHeight="0">
    <Cell><Data ss:Type="String">E2</Data></Cell>
    <Cell><Data ss:Type="String"></Data></Cell>
    <Cell><Data ss:Type="String">CH2</Data></Cell>
    <Cell><Data ss:Type="String">IGF_r1</Data></Cell>
    <Cell><Data ss:Type="String">Unknown</Data></Cell>
    <Cell ss:StyleID="s63"><Data ss:Type="Number">16.987775800000001</Data></Cell>
    <Cell ss:StyleID="s63"><Data ss:Type="Number">17.679172099999999</Data></Cell>
    <Cell ss:StyleID="s63"><Data ss:Type="Number">0.97778200000000004</Data></Cell>
    <Cell><Data ss:Type="String">N/A</Data></Cell>
    <Cell><Data ss:Type="String"></Data></Cell>
    <Cell><Data ss:Type="String">N/A</Data></Cell>
    <Cell><Data ss:Type="String">N/A</Data></Cell>
    <Cell><Data ss:Type="String">Manual</Data></Cell>
    <Cell><Data ss:Type="Number">0.34100000000000003</Data></Cell>
    <Cell><Data ss:Type="String">Auto</Data></Cell>
    <Cell><Data ss:Type="Number">1</Data></Cell>
    <Cell><Data ss:Type="Number">11</Data></Cell>
    <Cell><Data ss:Type="Number">82.3</Data></Cell>
    <Cell><Data ss:Type="Number">76</Data></Cell>
    <Cell><Data ss:Type="Number">67.900000000000006</Data></Cell>
   </Row>
   <Row ss:AutoFitHeight="0">
    <Cell><Data ss:Type="String">E3</Data></Cell>
    <Cell><Data ss:Type="String"></Data></Cell>
    <Cell><Data ss:Type="String">CH3</Data></Cell>
    <Cell><Data ss:Type="String">IGF_r1</Data></Cell>
    <Cell><Data ss:Type="String">Unknown</Data></Cell>
    <Cell ss:StyleID="s63"><Data ss:Type="Number">16.243058099999999</Data></Cell>
    <Cell ss:StyleID="s63"><Data ss:Type="Number">18.258237399999999</Data></Cell>
    <Cell ss:StyleID="s63"><Data ss:Type="Number">2.8498939999999999</Data></Cell>
    <Cell><Data ss:Type="String">N/A</Data></Cell>
    <Cell><Data ss:Type="String"></Data></Cell>
    <Cell><Data ss:Type="String">N/A</Data></Cell>
    <Cell><Data ss:Type="String">N/A</Data></Cell>
    <Cell><Data ss:Type="String">Manual</Data></Cell>
    <Cell><Data ss:Type="Number">0.34100000000000003</Data></Cell>
    <Cell><Data ss:Type="String">Auto</Data></Cell>
    <Cell><Data ss:Type="Number">1</Data></Cell>
    <Cell><Data ss:Type="Number">10</Data></Cell>
    <Cell><Data ss:Type="Number">82.6</Data></Cell>
    <Cell><Data ss:Type="Number">76</Data></Cell>
    <Cell><Data ss:Type="Number">67.900000000000006</Data></Cell>
   </Row>
   <Row ss:AutoFitHeight="0">
    <Cell><Data ss:Type="String">E4</Data></Cell>
    <Cell><Data ss:Type="String"></Data></Cell>
    <Cell><Data ss:Type="String">CL3</Data></Cell>
    <Cell><Data ss:Type="String">IGF_r1</Data></Cell>
    <Cell><Data ss:Type="String">Unknown</Data></Cell>
    <Cell ss:StyleID="s63"><Data ss:Type="Number">15.3445447</Data></Cell>
    <Cell ss:StyleID="s63"><Data ss:Type="Number">15.846423700000001</Data></Cell>
    <Cell ss:StyleID="s63"><Data ss:Type="Number">0.70976410000000001</Data></Cell>
    <Cell><Data ss:Type="String">N/A</Data></Cell>
    <Cell><Data ss:Type="String"></Data></Cell>
    <Cell><Data ss:Type="String">N/A</Data></Cell>
    <Cell><Data ss:Type="String">N/A</Data></Cell>
    <Cell><Data ss:Type="String">Manual</Data></Cell>
    <Cell><Data ss:Type="Number">0.34100000000000003</Data></Cell>
    <Cell><Data ss:Type="String">Auto</Data></Cell>
    <Cell><Data ss:Type="Number">1</Data></Cell>
    <Cell><Data ss:Type="Number">9</Data></Cell>
    <Cell><Data ss:Type="Number">82.6</Data></Cell>
    <Cell><Data ss:Type="Number">76</Data></Cell>
    <Cell><Data ss:Type="Number">67.900000000000006</Data></Cell>
   </Row>
   <Row ss:AutoFitHeight="0">
    <Cell><Data ss:Type="String">E5</Data></Cell>
    <Cell><Data ss:Type="String"></Data></Cell>
    <Cell><Data ss:Type="String">CL2</Data></Cell>
    <Cell><Data ss:Type="String">IGF_r1</Data></Cell>
    <Cell><Data ss:Type="String">Unknown</Data></Cell>
    <Cell ss:StyleID="s63"><Data ss:Type="Number">17.144583099999998</Data></Cell>
    <Cell ss:StyleID="s63"><Data ss:Type="Number">19.966093600000001</Data></Cell>
    <Cell ss:StyleID="s63"><Data ss:Type="Number">3.9902183999999998</Data></Cell>
    <Cell><Data ss:Type="String">N/A</Data></Cell>
    <Cell><Data ss:Type="String"></Data></Cell>
    <Cell><Data ss:Type="String">N/A</Data></Cell>
    <Cell><Data ss:Type="String">N/A</Data></Cell>
    <Cell><Data ss:Type="String">Manual</Data></Cell>
    <Cell><Data ss:Type="Number">0.34100000000000003</Data></Cell>
    <Cell><Data ss:Type="String">Auto</Data></Cell>
    <Cell><Data ss:Type="Number">1</Data></Cell>
    <Cell><Data ss:Type="Number">11</Data></Cell>
    <Cell><Data ss:Type="Number">76</Data></Cell>
    <Cell><Data ss:Type="Number">82.6</Data></Cell>
    <Cell><Data ss:Type="Number">67.900000000000006</Data></Cell>
   </Row>
   <Row ss:AutoFitHeight="0">
    <Cell><Data ss:Type="String">E6</Data></Cell>
    <Cell><Data ss:Type="String"></Data></Cell>
    <Cell><Data ss:Type="String">CL1</Data></Cell>
    <Cell><Data ss:Type="String">IGF_r1</Data></Cell>
    <Cell><Data ss:Type="String">Unknown</Data></Cell>
    <Cell ss:StyleID="s63"><Data ss:Type="Number">15.2877641</Data></Cell>
    <Cell ss:StyleID="s63"><Data ss:Type="Number">17.302896</Data></Cell>
    <Cell ss:StyleID="s63"><Data ss:Type="Number">2.8498268000000002</Data></Cell>
    <Cell><Data ss:Type="String">N/A</Data></Cell>
    <Cell><Data ss:Type="String"></Data></Cell>
    <Cell><Data ss:Type="String">N/A</Data></Cell>
    <Cell><Data ss:Type="String">N/A</Data></Cell>
    <Cell><Data ss:Type="String">Manual</Data></Cell>
    <Cell><Data ss:Type="Number">0.34100000000000003</Data></Cell>
    <Cell><Data ss:Type="String">Auto</Data></Cell>
    <Cell><Data ss:Type="Number">1</Data></Cell>
    <Cell><Data ss:Type="Number">9</Data></Cell>
    <Cell><Data ss:Type="Number">82.9</Data></Cell>
    <Cell><Data ss:Type="Number">75.7</Data></Cell>
    <Cell><Data ss:Type="String">N/A</Data></Cell>
   </Row>
   <Row ss:AutoFitHeight="0">
    <Cell><Data ss:Type="String">E7</Data></Cell>
    <Cell><Data ss:Type="String"></Data></Cell>
    <Cell><Data ss:Type="String">CT</Data></Cell>
    <Cell><Data ss:Type="String">IGF_r1</Data></Cell>
    <Cell><Data ss:Type="String">Unknown</Data></Cell>
    <Cell ss:StyleID="s63"><Data ss:Type="Number">21.1471643</Data></Cell>
    <Cell ss:StyleID="s63"><Data ss:Type="Number">21.829069799999999</Data></Cell>
    <Cell ss:StyleID="s63"><Data ss:Type="Number">0.96435990000000005</Data></Cell>
    <Cell><Data ss:Type="String">N/A</Data></Cell>
    <Cell><Data ss:Type="String"></Data></Cell>
    <Cell><Data ss:Type="String">N/A</Data></Cell>
    <Cell><Data ss:Type="String">N/A</Data></Cell>
    <Cell><Data ss:Type="String">Manual</Data></Cell>
    <Cell><Data ss:Type="Number">0.34100000000000003</Data></Cell>
    <Cell><Data ss:Type="String">Auto</Data></Cell>
    <Cell><Data ss:Type="Number">1</Data></Cell>
    <Cell><Data ss:Type="Number">15</Data></Cell>
    <Cell><Data ss:Type="Number">82.9</Data></Cell>
    <Cell><Data ss:Type="Number">76</Data></Cell>
    <Cell><Data ss:Type="Number">67.599999999999994</Data></Cell>
   </Row>
   <Row ss:AutoFitHeight="0">
    <Cell><Data ss:Type="String">E8</Data></Cell>
    <Cell><Data ss:Type="String"></Data></Cell>
    <Cell><Data ss:Type="String">CT2</Data></Cell>
    <Cell><Data ss:Type="String">IGF_r1</Data></Cell>
    <Cell><Data ss:Type="String">Unknown</Data></Cell>
    <Cell ss:StyleID="s63"><Data ss:Type="Number">15.1238212</Data></Cell>
    <Cell ss:StyleID="s63"><Data ss:Type="Number">17.458926399999999</Data></Cell>
    <Cell ss:StyleID="s63"><Data ss:Type="Number">3.3023375000000001</Data></Cell>
    <Cell><Data ss:Type="String">N/A</Data></Cell>
    <Cell><Data ss:Type="String"></Data></Cell>
    <Cell><Data ss:Type="String">N/A</Data></Cell>
    <Cell><Data ss:Type="String">N/A</Data></Cell>
    <Cell><Data ss:Type="String">Manual</Data></Cell>
    <Cell><Data ss:Type="Number">0.34100000000000003</Data></Cell>
    <Cell><Data ss:Type="String">Auto</Data></Cell>
    <Cell><Data ss:Type="Number">1</Data></Cell>
    <Cell><Data ss:Type="Number">7</Data></Cell>
    <Cell><Data ss:Type="Number">85.6</Data></Cell>
    <Cell><Data ss:Type="Number">61.9</Data></Cell>
    <Cell><Data ss:Type="Number">64.3</Data></Cell>
   </Row>
   <Row ss:AutoFitHeight="0">
    <Cell><Data ss:Type="String">F1</Data></Cell>
    <Cell><Data ss:Type="String"></Data></Cell>
    <Cell><Data ss:Type="String">ovary</Data></Cell>
    <Cell><Data ss:Type="String">IGF_r1</Data></Cell>
    <Cell><Data ss:Type="String">Unknown</Data></Cell>
    <Cell ss:StyleID="s63"><Data ss:Type="Number">24.050759100000001</Data></Cell>
    <Cell ss:StyleID="s63"><Data ss:Type="Number">23.735571700000001</Data></Cell>
    <Cell ss:StyleID="s63"><Data ss:Type="Number">0.44574229999999998</Data></Cell>
    <Cell><Data ss:Type="String">N/A</Data></Cell>
    <Cell><Data ss:Type="String"></Data></Cell>
    <Cell><Data ss:Type="String">N/A</Data></Cell>
    <Cell><Data ss:Type="String">N/A</Data></Cell>
    <Cell><Data ss:Type="String">Manual</Data></Cell>
    <Cell><Data ss:Type="Number">0.34100000000000003</Data></Cell>
    <Cell><Data ss:Type="String">Auto</Data></Cell>
    <Cell><Data ss:Type="Number">1</Data></Cell>
    <Cell><Data ss:Type="Number">18</Data></Cell>
    <Cell><Data ss:Type="Number">76.599999999999994</Data></Cell>
    <Cell><Data ss:Type="Number">80.8</Data></Cell>
    <Cell><Data ss:Type="Number">83.5</Data></Cell>
   </Row>
   <Row ss:AutoFitHeight="0">
    <Cell><Data ss:Type="String">F2</Data></Cell>
    <Cell><Data ss:Type="String"></Data></Cell>
    <Cell><Data ss:Type="String">CH2</Data></Cell>
    <Cell><Data ss:Type="String">IGF_r1</Data></Cell>
    <Cell><Data ss:Type="String">Unknown</Data></Cell>
    <Cell ss:StyleID="s63"><Data ss:Type="Number">18.3705684</Data></Cell>
    <Cell ss:StyleID="s63"><Data ss:Type="Number">17.679172099999999</Data></Cell>
    <Cell ss:StyleID="s63"><Data ss:Type="Number">0.97778200000000004</Data></Cell>
    <Cell><Data ss:Type="String">N/A</Data></Cell>
    <Cell><Data ss:Type="String"></Data></Cell>
    <Cell><Data ss:Type="String">N/A</Data></Cell>
    <Cell><Data ss:Type="String">N/A</Data></Cell>
    <Cell><Data ss:Type="String">Manual</Data></Cell>
    <Cell><Data ss:Type="Number">0.34100000000000003</Data></Cell>
    <Cell><Data ss:Type="String">Auto</Data></Cell>
    <Cell><Data ss:Type="Number">1</Data></Cell>
    <Cell><Data ss:Type="Number">12</Data></Cell>
    <Cell><Data ss:Type="Number">76.3</Data></Cell>
    <Cell><Data ss:Type="Number">82.9</Data></Cell>
    <Cell><Data ss:Type="Number">67</Data></Cell>
   </Row>
   <Row ss:AutoFitHeight="0">
    <Cell><Data ss:Type="String">F3</Data></Cell>
    <Cell><Data ss:Type="String"></Data></Cell>
    <Cell><Data ss:Type="String">CH3</Data></Cell>
    <Cell><Data ss:Type="String">IGF_r1</Data></Cell>
    <Cell><Data ss:Type="String">Unknown</Data></Cell>
    <Cell ss:StyleID="s63"><Data ss:Type="Number">20.2734168</Data></Cell>
    <Cell ss:StyleID="s63"><Data ss:Type="Number">18.258237399999999</Data></Cell>
    <Cell ss:StyleID="s63"><Data ss:Type="Number">2.8498939999999999</Data></Cell>
    <Cell><Data ss:Type="String">N/A</Data></Cell>
    <Cell><Data ss:Type="String"></Data></Cell>
    <Cell><Data ss:Type="String">N/A</Data></Cell>
    <Cell><Data ss:Type="String">N/A</Data></Cell>
    <Cell><Data ss:Type="String">Manual</Data></Cell>
    <Cell><Data ss:Type="Number">0.34100000000000003</Data></Cell>
    <Cell><Data ss:Type="String">Auto</Data></Cell>
    <Cell><Data ss:Type="Number">1</Data></Cell>
    <Cell><Data ss:Type="Number">14</Data></Cell>
    <Cell><Data ss:Type="Number">76</Data></Cell>
    <Cell><Data ss:Type="Number">82.9</Data></Cell>
    <Cell><Data ss:Type="Number">60.7</Data></Cell>
   </Row>
   <Row ss:AutoFitHeight="0">
    <Cell><Data ss:Type="String">F4</Data></Cell>
    <Cell><Data ss:Type="String"></Data></Cell>
    <Cell><Data ss:Type="String">CL3</Data></Cell>
    <Cell><Data ss:Type="String">IGF_r1</Data></Cell>
    <Cell><Data ss:Type="String">Unknown</Data></Cell>
    <Cell ss:StyleID="s63"><Data ss:Type="Number">16.348302700000001</Data></Cell>
    <Cell ss:StyleID="s63"><Data ss:Type="Number">15.846423700000001</Data></Cell>
    <Cell ss:StyleID="s63"><Data ss:Type="Number">0.70976410000000001</Data></Cell>
    <Cell><Data ss:Type="String">N/A</Data></Cell>
    <Cell><Data ss:Type="String"></Data></Cell>
    <Cell><Data ss:Type="String">N/A</Data></Cell>
    <Cell><Data ss:Type="String">N/A</Data></Cell>
    <Cell><Data ss:Type="String">Manual</Data></Cell>
    <Cell><Data ss:Type="Number">0.34100000000000003</Data></Cell>
    <Cell><Data ss:Type="String">Auto</Data></Cell>
    <Cell><Data ss:Type="Number">1</Data></Cell>
    <Cell><Data ss:Type="Number">10</Data></Cell>
    <Cell><Data ss:Type="Number">76</Data></Cell>
    <Cell><Data ss:Type="Number">82.6</Data></Cell>
    <Cell><Data ss:Type="Number">80.2</Data></Cell>
   </Row>
   <Row ss:AutoFitHeight="0">
    <Cell><Data ss:Type="String">F5</Data></Cell>
    <Cell><Data ss:Type="String"></Data></Cell>
    <Cell><Data ss:Type="String">CL2</Data></Cell>
    <Cell><Data ss:Type="String">IGF_r1</Data></Cell>
    <Cell><Data ss:Type="String">Unknown</Data></Cell>
    <Cell ss:StyleID="s63"><Data ss:Type="Number">22.787604099999999</Data></Cell>
    <Cell ss:StyleID="s63"><Data ss:Type="Number">19.966093600000001</Data></Cell>
    <Cell ss:StyleID="s63"><Data ss:Type="Number">3.9902183999999998</Data></Cell>
    <Cell><Data ss:Type="String">N/A</Data></Cell>
    <Cell><Data ss:Type="String"></Data></Cell>
    <Cell><Data ss:Type="String">N/A</Data></Cell>
    <Cell><Data ss:Type="String">N/A</Data></Cell>
    <Cell><Data ss:Type="String">Manual</Data></Cell>
    <Cell><Data ss:Type="Number">0.34100000000000003</Data></Cell>
    <Cell><Data ss:Type="String">Auto</Data></Cell>
    <Cell><Data ss:Type="Number">1</Data></Cell>
    <Cell><Data ss:Type="Number">16</Data></Cell>
    <Cell><Data ss:Type="Number">77.5</Data></Cell>
    <Cell><Data ss:Type="String">N/A</Data></Cell>
    <Cell><Data ss:Type="String">N/A</Data></Cell>
   </Row>
   <Row ss:AutoFitHeight="0">
    <Cell><Data ss:Type="String">F6</Data></Cell>
    <Cell><Data ss:Type="String"></Data></Cell>
    <Cell><Data ss:Type="String">CL1</Data></Cell>
    <Cell><Data ss:Type="String">IGF_r1</Data></Cell>
    <Cell><Data ss:Type="String">Unknown</Data></Cell>
    <Cell ss:StyleID="s63"><Data ss:Type="Number">19.318027900000001</Data></Cell>
    <Cell ss:StyleID="s63"><Data ss:Type="Number">17.302896</Data></Cell>
    <Cell ss:StyleID="s63"><Data ss:Type="Number">2.8498268000000002</Data></Cell>
    <Cell><Data ss:Type="String">N/A</Data></Cell>
    <Cell><Data ss:Type="String"></Data></Cell>
    <Cell><Data ss:Type="String">N/A</Data></Cell>
    <Cell><Data ss:Type="String">N/A</Data></Cell>
    <Cell><Data ss:Type="String">Manual</Data></Cell>
    <Cell><Data ss:Type="Number">0.34100000000000003</Data></Cell>
    <Cell><Data ss:Type="String">Auto</Data></Cell>
    <Cell><Data ss:Type="Number">1</Data></Cell>
    <Cell><Data ss:Type="Number">13</Data></Cell>
    <Cell><Data ss:Type="Number">76.599999999999994</Data></Cell>
    <Cell><Data ss:Type="Number">82.9</Data></Cell>
    <Cell><Data ss:Type="Number">80.5</Data></Cell>
   </Row>
   <Row ss:AutoFitHeight="0">
    <Cell><Data ss:Type="String">F7</Data></Cell>
    <Cell><Data ss:Type="String"></Data></Cell>
    <Cell><Data ss:Type="String">CT</Data></Cell>
    <Cell><Data ss:Type="String">IGF_r1</Data></Cell>
    <Cell><Data ss:Type="String">Unknown</Data></Cell>
    <Cell ss:StyleID="s63"><Data ss:Type="Number">22.510975200000001</Data></Cell>
    <Cell ss:StyleID="s63"><Data ss:Type="Number">21.829069799999999</Data></Cell>
    <Cell ss:StyleID="s63"><Data ss:Type="Number">0.96435990000000005</Data></Cell>
    <Cell><Data ss:Type="String">N/A</Data></Cell>
    <Cell><Data ss:Type="String"></Data></Cell>
    <Cell><Data ss:Type="String">N/A</Data></Cell>
    <Cell><Data ss:Type="String">N/A</Data></Cell>
    <Cell><Data ss:Type="String">Manual</Data></Cell>
    <Cell><Data ss:Type="Number">0.34100000000000003</Data></Cell>
    <Cell><Data ss:Type="String">Auto</Data></Cell>
    <Cell><Data ss:Type="Number">1</Data></Cell>
    <Cell><Data ss:Type="Number">16</Data></Cell>
    <Cell><Data ss:Type="Number">83.2</Data></Cell>
    <Cell><Data ss:Type="Number">76</Data></Cell>
    <Cell><Data ss:Type="Number">67.900000000000006</Data></Cell>
   </Row>
   <Row ss:AutoFitHeight="0">
    <Cell><Data ss:Type="String">F8</Data></Cell>
    <Cell><Data ss:Type="String"></Data></Cell>
    <Cell><Data ss:Type="String">CT2</Data></Cell>
    <Cell><Data ss:Type="String">IGF_r1</Data></Cell>
    <Cell><Data ss:Type="String">Unknown</Data></Cell>
    <Cell ss:StyleID="s63"><Data ss:Type="Number">19.794031700000001</Data></Cell>
    <Cell ss:StyleID="s63"><Data ss:Type="Number">17.458926399999999</Data></Cell>
    <Cell ss:StyleID="s63"><Data ss:Type="Number">3.3023375000000001</Data></Cell>
    <Cell><Data ss:Type="String">N/A</Data></Cell>
    <Cell><Data ss:Type="String"></Data></Cell>
    <Cell><Data ss:Type="String">N/A</Data></Cell>
    <Cell><Data ss:Type="String">N/A</Data></Cell>
    <Cell><Data ss:Type="String">Manual</Data></Cell>
    <Cell><Data ss:Type="Number">0.34100000000000003</Data></Cell>
    <Cell><Data ss:Type="String">Auto</Data></Cell>
    <Cell><Data ss:Type="Number">1</Data></Cell>
    <Cell><Data ss:Type="Number">13</Data></Cell>
    <Cell><Data ss:Type="Number">76</Data></Cell>
    <Cell><Data ss:Type="Number">82.9</Data></Cell>
    <Cell><Data ss:Type="Number">67.599999999999994</Data></Cell>
   </Row>
  </Table>
  <WorksheetOptions xmlns="urn:schemas-microsoft-com:office:excel">
   <Unsynced/>
   <Panes>
    <Pane>
     <Number>3</Number>
     <ActiveRow>6</ActiveRow>
     <ActiveCol>8</ActiveCol>
    </Pane>
   </Panes>
   <ProtectObjects>False</ProtectObjects>
   <ProtectScenarios>False</ProtectScenarios>
  </WorksheetOptions>
 </Worksheet>
</Workbook>
