# Supplementary material for: Expression of matrix metalloproteinases to induce the expression of genes associated with apoptosis during corpus luteum development in bovine
Source: PeerJ. 2019 Jan 30;7:e6344. doi: 10.7717/peerj.6344 (PMC6361312; doi:10.7717/peerj.6344)
Supplement: Supplemental Information 4 [file peerj-07-6344-s004.zip]

Archive with 2 entries (2 files):
- peerj-28581-CL-MMP-2-zymo.jpg
- peerj-28581-CL-MMP-9-zymo.jpg
