# Supplementary material for: Expression of matrix metalloproteinases to induce the expression of genes associated with apoptosis during corpus luteum development in bovine
Source: PeerJ. 2019 Jan 30;7:e6344. doi: 10.7717/peerj.6344 (PMC6361312; doi:10.7717/peerj.6344)
Supplement: Supplemental Information 9 [file peerj-07-6344-s009.zip]

Archive with 16 entries (16 files):
- 24hMMP-2,9x20(H).jpg
- 24hMMP-2x20.jpg
- 24hMMP-9x20.jpg
- 48hMMP-2,9x20(H).jpg
- 48hMMP-2x20.jpg
- 48hMMP-9x20.jpg
- 72hMMP-2,9x20(H).jpg
- 72hMMP-2x20.jpg
- 72hMMP-9x40.jpg
- 96hMMP-2,9x20(H).jpg
- 96hMMP-2x20.jpg
- 96hMMP-9x20.jpg
- cell-MMP-2-zymo.jpg
- cell-MMP-9-zymo.jpg
- media-MMP-2-zymo.jpg
- media-MMP-9-zymo.jpg
