# Supplementary material for: Expression of matrix metalloproteinases to induce the expression of genes associated with apoptosis during corpus luteum development in bovine
Source: PeerJ. 2019 Jan 30;7:e6344. doi: 10.7717/peerj.6344 (PMC6361312; doi:10.7717/peerj.6344)
Supplement: Supplemental Information 10 [file peerj-07-6344-s010.zip]

Archive with 12 entries (12 files):
- 24H Timp-2 20X.jpg
- 24H Timp-23 20X(H).jpg
- 24H Timp-3 20X.jpg
- 48H TIMP-23 20X(H).jpg
- 48H Timp-2 20X.jpg
- 48H Timp-3 20X.jpg
- 72H TIMP-23 20X(H).jpg
- 72H Timp-2 20X.jpg
- 72H Timp-3 20X.jpg
- 96H Timp-2 20X.jpg
- 96H Timp-23 20X(H).jpg
- 96H Timp-3 20X.jpg
