# Supplementary material for: Expression of matrix metalloproteinases to induce the expression of genes associated with apoptosis during corpus luteum development in bovine
Source: PeerJ. 2019 Jan 30;7:e6344. doi: 10.7717/peerj.6344 (PMC6361312; doi:10.7717/peerj.6344)
Supplement: Supplemental Information 11 [file peerj-07-6344-s011.zip]

Archive with 6 entries (6 files):
- 24H-Casp&HSD20X(W).jpg
- 24H-Casp20X(G).jpg
- 24H-HSD20X(R).jpg
- 96H-Casp&HSD20X(W).jpg
- 96H-Casp20X(G).jpg
- 96H-HSD20X(R).jpg
